# Supplementary material for: Downregulation of PTPRT elevates the expression of survivin and promotes the proliferation, migration, and invasion of lung adenocarcinoma
Source: BMC Cancer. 2024 Jan 12;24:63. doi: 10.1186/s12885-024-11840-7 (PMC10785488; doi:10.1186/s12885-024-11840-7)
Supplement: Supplementary file 1 — Additional file 1: Supplementary Table S1. Gene primers used in this study. Supplementary Table S2. siRNA sequence used in this study. Supplementary Table S3. Different expressed genes (DEGs) between PTPRT-high and PTPRT-low subgroups in TCGA-LUAD cohort. Supplementary Table S4. DEGs between PTPRT-high and PTPRT-low subgroups in TCGA-LUSC cohort. Supplementary Table S5. KEGG enrichment of DEGs (N=1376) specific to LUAD cohort. Supplementary Table S6. Gene Ontology enrichment of DEGs (N=1376) specific to LUAD cohort. Supplementary Table S7. The TMB and TPM of each sample in TCGA LUAD cohort. Supplementary Table S8. The TNB and TPM of each sample in TCGA LUAD cohort. Supplementary Table S9. The TMB and TPM of each sample in TCGA LUSC cohort. Supplementary Table S10. The TNB and TPM of each sample in TCGA LUSC cohort. [file 12885_2024_11840_MOESM1_ESM.xlsx]

## Sheet: Notes
Supplementary Tables description
Supplementary Table S1: Gene primers used in this study.
Supplementary Table S2: siRNA sequence used in this study.
Supplementary Table S3: Different expressed genes (DEGs) between PTPRT-high and PTPRT-low subgroups in TCGA-LUAD cohort.
Supplementary Table S4: DEGs between PTPRT-high and PTPRT-low subgroups in TCGA-LUSC cohort.
Supplementary Table S5: KEGG enrichment of DEGs (N=1376) specific to LUAD cohort.
Supplementary Table S6: Gene Ontology enrichment of DEGs (N=1376) specific to LUAD cohort.
Supplementary Table S7: The TMB and TPM of each sample in TCGA LUAD cohort.
Supplementary Table S8: The TNB and TPM of each sample in TCGA LUAD cohort.
Supplementary Table S9: The TMB and TPM of each sample in TCGA LUSC cohort.
Supplementary Table S10: The TNB and TPM of each sample in TCGA LUSC cohort.

## Sheet: Table S1
Primer	Sequence
H-PTPRT-F	TGGGAGAAACCAATGCTGGA
H-PTPRT-R	GCAGTGGGTGTCATTCTCCT
H-BIRC5-F	GAACTGGCCCTTCTTGGAG
H-BIRC5-R	TCCGCAGTTTCCTCAAATTC
H-NUF2-F	GAAAAACTTGCCACAGCACA
H-NUF2-R	TCCCTTTCAGCAGCATCTTT
H-OIP5-F	CCCTTCCTAGTTGGCATTGA
H-OIP5-R	TAAGCGATTGTGCGTTAGCA
H-CENPA-F	TCCGAAAGCTTCAGAAGAGC
H-CENPA-R	GCACATCCTTTGGGAAGAGA
H-CDCA3-F	TGGTATTGCACGGACACCTA
H-CDCA3-R	CTGTCTTGCTTCCTCCTTGG
H-CDC20-F	CTACAGCCAAAAGGCCACTC
H-CDC20-R	AGAGCTTGCACTCCACAGGT

## Sheet: Table S2
SiRNA	Sequence
Si-PTPRT-92-F	GUUCCUUUGAUGAGCACUACATT
Si-PTPRT-92-R	UGUAGUGCUCAUCAAAGGAACTT
Si-PTPRT-305-F	GCAUCGACUUCCAUUACUACUTT
Si-PTPRT-305-R	AGUAGUAAUGGAAGUCGAUGCTT
Si-PTPRT-921-F	GGUCUGGUGUGUCCAACUACGTT
Si-PTPRT-921-R	CGUAGUUGGACACACCAGACCTT

## Sheet: Table S3
Gene	logFC	LR	PValue	FDR
MARCHF4	-1.54202	23.9098	1.01e-06	5.34e-06
A2M	1.32422	110.74	6.75e-26	6.96e-24
A2ML1	2.42946	26.9085	2.13e-07	1.28e-06
A4GNT	1.46999	27.2699	1.77e-07	1.08e-06
AADAC	2.19773	60.5524	7.16e-15	1.62e-13
ABCA10	1.00125	29.4784	5.65e-08	3.78e-07
ABCA13	1.58147	52.9335	3.45e-13	5.82e-12
ABCA3	1.13131	34.0647	5.33e-09	4.27e-08
ABCA8	2.02868	112.052	3.48e-26	3.77e-24
ABCA9	1.13522	39.0935	4.04e-10	3.95e-09
ABCA9-AS1	-1.71827	35.163	3.03e-09	2.53e-08
ABCB10P1	-1.31404	22.6015	1.99e-06	9.91e-06
ABCC2	-2.11316	35.039	3.23e-09	2.69e-08
ABHD12B	1.71649	57.4563	3.46e-14	6.95e-13
ABHD16B	-1.72697	18.5879	1.62e-05	6.74e-05
ABI3BP	1.86728	129.371	5.63e-30	7.57e-28
ACADL	1.78138	63.7522	1.41e-15	3.59e-14
ACE2	-1.29282	31.3212	2.19e-08	1.57e-07
ACKR1	2.40522	186.587	1.77e-42	5.24e-40
ACMSD	-1.29737	21.9274	2.83e-06	1.36e-05
ACOXL	1.18687	40.6976	1.78e-10	1.84e-09
ACSBG1	2.21764	96.4134	9.32e-23	7.06e-21
ACTG2	1.04925	38.0669	6.84e-10	6.46e-09
ACTL8	-2.69786	27.1616	1.87e-07	1.14e-06
ACTN2	1.40136	43.7074	3.81e-11	4.42e-10
ACTN3	1.75033	25.4921	4.44e-07	2.52e-06
ACVRL1	1.1677	74.2596	6.85e-18	2.61e-16
ADAD2	-1.32218	19.6393	9.35e-06	4.07e-05
ADAMTS1	1.1919	71.3271	3.03e-17	1.03e-15
ADAMTS19	-1.24998	10.7358	0.00105081	0.00295266
ADAMTS7P3	3.01416	97.4837	5.43e-23	4.21e-21
ADAMTS8	2.89349	170.903	4.7e-39	1.14e-36
ADAMTS9-AS1	1.58061	54.6477	1.44e-13	2.6e-12
ADAMTS9-AS2	1.00979	27.2644	1.77e-07	1.08e-06
ADAMTSL3	1.06858	39.5208	3.25e-10	3.21e-09
ADGB	2.87107	140.54	2.03e-32	3.09e-30
ADGRB1	-2.61719	80.5115	2.89e-19	1.38e-17
ADGRE3	1.23783	35.1797	3.01e-09	2.51e-08
ADGRF5	1.04408	37.1575	1.09e-09	9.9e-09
ADGRG7	-1.57101	19.6712	9.2e-06	4.01e-05
ADH1B	3.03865	147.589	5.84e-34	9.95e-32
ADH1C	-1.54583	20.718	5.32e-06	2.43e-05
ADH4	-1.21873	16.132	5.91e-05	0.000218629
ADRA1A	1.62574	44.2098	2.95e-11	3.49e-10
ADRB2	1.74422	92.4084	7.05e-22	4.68e-20
ADSSL1	-1.0104	51.8379	6.03e-13	9.74e-12
AFF3	1.09162	31.3876	2.11e-08	1.52e-07
AFP	-5.73048	75.402	3.84e-18	1.55e-16
AGBL2	1.42992	81.4137	1.83e-19	8.96e-18
AGER	3.01154	98.8665	2.7e-23	2.2e-21
AGRP	1.05223	23.2946	1.39e-06	7.14e-06
AK4P3	-1.0925	17.5848	2.75e-05	0.000108731
AK7	1.14255	61.4853	4.46e-15	1.04e-13
AK8	1.07842	47.5884	5.26e-12	7.13e-11
AKAP12	-1.29137	30.3402	3.63e-08	2.49e-07
AKAP14	3.66074	207.04	6.08e-47	2.16e-44
AKAP2	1.00816	52.9689	3.39e-13	5.72e-12
AKR1B10	-2.06501	22.2851	2.35e-06	1.15e-05
AKR1B15	-2.17973	41.213	1.37e-10	1.44e-09
AKR1C1	-1.63481	23.9424	9.93e-07	5.26e-06
AKR1C2	-2.0004	30.5887	3.19e-08	2.22e-07
AKR1C3	-1.90205	58.1648	2.41e-14	4.96e-13
AKR1C4	-1.9975	14.8815	0.000114477	0.000398069
ALB	-3.66801	37.3559	9.84e-10	9.02e-09
ALDOB	1.85497	25.4952	4.43e-07	2.51e-06
ALOX15	2.87131	106.933	4.6e-25	4.43e-23
ALPL	1.16922	29.6508	5.17e-08	3.48e-07
ALS2CR12	2.02485	97.1618	6.39e-23	4.94e-21
ALX1	-1.94496	44.55	2.48e-11	2.99e-10
ALX3	-1.02653	10.7622	0.00103597	0.00291511
AMBP	-1.23046	11.4226	0.000725561	0.00211875
AMDHD1	-1.33019	32.2695	1.34e-08	9.92e-08
AMICA1	1.05152	58.5143	2.02e-14	4.19e-13
AMY1A	3.63373	98.9805	2.55e-23	2.08e-21
AMY1B	2.0721	52.1968	5.02e-13	8.27e-12
AMY1C	1.5659	35.822	2.16e-09	1.86e-08
ANGPT1	1.44337	83.7922	5.5e-20	2.85e-18
ANGPT4	1.49419	34.7496	3.75e-09	3.08e-08
ANGPTL1	1.39899	55.2277	1.07e-13	1.99e-12
ANGPTL5	1.04677	18.144	2.05e-05	8.33e-05
ANGPTL7	1.62701	39.4197	3.42e-10	3.37e-09
ANKFN1	1.51132	65.6573	5.37e-16	1.47e-14
ANKK1	1.1664	33.5377	6.99e-09	5.46e-08
ANKRD1	2.12405	49.0739	2.46e-12	3.56e-11
ANKRD36C	1.49268	60.3474	7.95e-15	1.78e-13
ANKRD66	3.96769	230.632	4.34e-52	2e-49
ANKUB1	2.10813	79.0019	6.21e-19	2.8e-17
ANLN	-1.24384	63.3607	1.72e-15	4.29e-14
ANO3	-1.32179	25.8898	3.61e-07	2.08e-06
ANOS1	1.18982	52.8507	3.6e-13	6.05e-12
ANXA8	1.00231	10.9631	0.000929432	0.00264223
ANXA8L1	1.42191	24.0051	9.61e-07	5.11e-06
AOC3	1.58193	106.275	6.42e-25	6.12e-23
APCS	-1.84113	25.4465	4.55e-07	2.57e-06
APOA1	-3.26365	66.608	3.31e-16	9.39e-15
APOA2	-5.23115	85.3599	2.49e-20	1.35e-18
APOB	-2.50249	39.2495	3.73e-10	3.66e-09
APOBEC4	3.30083	174.582	7.39e-40	1.9e-37
APOC3	-4.03717	50.9195	9.62e-13	1.5e-11
APOF	-1.52208	27.1683	1.86e-07	1.13e-06
APOH	-1.19375	13.9913	0.000183654	0.000612641
APOM	-1.23309	41.1232	1.43e-10	1.5e-09
AQP1	1.42494	44.3784	2.71e-11	3.23e-10
AQP10	1.10841	21.0587	4.45e-06	2.07e-05
AQP12B	-1.00838	10.2762	0.00134756	0.00369725
AQP4	1.72395	44.5716	2.45e-11	2.96e-10
AQP4-AS1	1.64218	48.1642	3.92e-12	5.47e-11
ARC	1.63834	47.9729	4.32e-12	5.95e-11
ARHGAP11A	-1.04114	62.9057	2.17e-15	5.31e-14
ARHGAP31	1.11707	70.6149	4.34e-17	1.44e-15
ARHGAP36	-1.22094	10.7086	0.00106636	0.00299092
ARHGAP6	1.29438	67.8696	1.75e-16	5.2e-15
ARHGEF15	1.25085	72.1844	1.96e-17	6.88e-16
ARHGEF26	1.19069	60.4308	7.62e-15	1.71e-13
ARHGEF39	-1.09174	69.7693	6.67e-17	2.16e-15
ARL14	1.14985	9.13519	0.0025074	0.0064343
ARMC3	1.88489	100.797	1.02e-23	8.62e-22
ARMC4	1.72805	64.4523	9.89e-16	2.56e-14
ARNTL2	-1.09152	36.0424	1.93e-09	1.68e-08
ARTN	-1.14615	25.0328	5.64e-07	3.12e-06
ASB4	-1.01024	17.0423	3.66e-05	0.000141124
ASCL1	-1.68612	10.1971	0.00140663	0.00383695
ASGR2	-2.2297	64.6847	8.79e-16	2.31e-14
ASPA	1.23267	36.5565	1.48e-09	1.32e-08
ASPM	-1.21037	73.7934	8.67e-18	3.24e-16
ATOH1	1.31791	18.6106	1.6e-05	6.66e-05
ATP12A	1.00174	11.1191	0.000854452	0.0024489
ATP13A4	1.42207	47.9791	4.31e-12	5.94e-11
ATP13A4-AS1	2.15314	35.3355	2.78e-09	2.34e-08
ATP1A2	1.84533	92.0268	8.55e-22	5.63e-20
ATP5F1P5	1.13317	32.7967	1.02e-08	7.73e-08
ATP6V0A4	-1.1234	22.2828	2.35e-06	1.15e-05
AUNIP	-1.12284	53.8844	2.13e-13	3.72e-12
AURKA	-1.40289	98.4447	3.34e-23	2.7e-21
AURKB	-1.39408	84.7441	3.4e-20	1.81e-18
AZU1	1.02444	15.6918	7.45e-05	0.000269832
B3GALT5	2.3255	44.5195	2.52e-11	3.02e-10
B3GALT5-AS1	1.50721	23.2485	1.42e-06	7.29e-06
B4GALNT1	-1.24734	34.4256	4.43e-09	3.58e-08
B4GALNT2	-1.8918	32.6529	1.1e-08	8.28e-08
BAALC	-1.06087	17.9141	2.31e-05	9.3e-05
BACE2-IT1	-1.15225	15.253	9.4e-05	0.000333386
BANCR	-1.08925	12.5592	0.000394257	0.00122335
BARX1	-2.08593	28.3655	1e-07	6.37e-07
BASP1	-1.36198	62.5949	2.54e-15	6.15e-14
BCAN	-1.35738	21.6204	3.32e-06	1.58e-05
BCHE	2.02505	100.983	9.28e-24	7.91e-22
BCL2L10	-1.26662	28.2415	1.07e-07	6.76e-07
BCO2	1.28502	65.2889	6.47e-16	1.73e-14
BHLHA15	-1.2888	41.2685	1.33e-10	1.4e-09
BHMT	-2.78862	40.5142	1.95e-10	2e-09
BHMT2	-1.24602	22.3542	2.27e-06	1.11e-05
BIRC5	-1.43997	85.0343	2.93e-20	1.58e-18
BLK	1.53501	68.1455	1.52e-16	4.63e-15
BMP6	-1.53119	37.9788	7.15e-10	6.73e-09
BNC1	1.83527	22.3363	2.29e-06	1.12e-05
BNIP3P1	-1.19608	23.8331	1.05e-06	5.54e-06
BNIP3P17	-1.03147	18.3817	1.81e-05	7.43e-05
BPIFA1	-2.13537	24.0689	9.29e-07	4.96e-06
BPIFA2	-3.21707	76.4777	2.23e-18	9.35e-17
BPIFA4P	-1.00121	12.0521	0.000517338	0.00156168
BPIFB1	2.21966	44.6249	2.39e-11	2.89e-10
BPIFB2	-2.17096	22.6794	1.91e-06	9.55e-06
BRINP1	1.34601	16.6357	4.53e-05	0.000171448
BTBD16	-1.02499	16.6706	4.45e-05	0.000168588
BTG4	1.19246	24.5141	7.38e-07	4e-06
BTNL3	1.13281	17.6723	2.62e-05	0.000104413
BTNL8	2.26354	72.6926	1.52e-17	5.45e-16
BTNL9	2.21913	108.922	1.69e-25	1.68e-23
BUB1	-1.20222	76.3179	2.41e-18	1.01e-16
BUB1B	-1.0753	59.6572	1.13e-14	2.46e-13
C10orf107	2.58154	168.771	1.37e-38	3.23e-36
C10orf67	2.31091	92.2155	7.77e-22	5.13e-20
C10orf90	-1.14904	15.8786	6.75e-05	0.000246856
C10orf99	1.58548	21.2742	3.98e-06	1.87e-05
C11orf16	2.02225	74.364	6.5e-18	2.5e-16
C11orf70	1.00936	50.6676	1.09e-12	1.68e-11
C11orf86	-1.94404	28.1872	1.1e-07	6.95e-07
C11orf88	5.16841	355.837	2.27e-79	1.23e-75
C11orf97	4.10651	236.544	2.23e-53	1.21e-50
C12orf56	-1.64348	31.0755	2.48e-08	1.76e-07
C14orf132	1.43887	83.9131	5.17e-20	2.7e-18
C15orf26	2.741	142.227	8.67e-33	1.36e-30
C15orf48	-1.01674	24.1666	8.84e-07	4.73e-06
C16orf59	-1.10822	87.4891	8.47e-21	4.88e-19
C16orf71	1.46108	95.6901	1.34e-22	9.86e-21
C16orf74	-1.43692	45.8433	1.28e-11	1.62e-10
C17orf53	-1.11755	62.0603	3.33e-15	7.91e-14
C18orf42	1.45633	21.6838	3.21e-06	1.53e-05
C1orf110	1.33933	17.3304	3.14e-05	0.000122954
C1orf132	1.21643	46.0855	1.13e-11	1.45e-10
C1orf141	3.14947	146.758	8.86e-34	1.5e-31
C1orf158	3.80933	219.884	9.59e-50	3.99e-47
C1orf186	1.49553	83.8919	5.23e-20	2.71e-18
C1orf189	3.70814	215.058	1.08e-48	4.34e-46
C1orf194	3.95836	235.29	4.18e-53	2.16e-50
C1orf61	-1.56859	23.2538	1.42e-06	7.27e-06
C1orf64	-1.81285	29.7945	4.8e-08	3.25e-07
C1orf87	4.18092	263.655	2.74e-59	2.37e-56
C1orf95	-1.50892	26.8209	2.23e-07	1.34e-06
C1QTNF3	1.23791	40.213	2.28e-10	2.31e-09
C1QTNF7	1.86503	111.612	4.35e-26	4.61e-24
C20orf141	-1.42789	23.7203	1.11e-06	5.84e-06
C20orf197	-1.26336	25.7344	3.92e-07	2.24e-06
C20orf85	5.38169	282.181	2.51e-63	2.86e-60
C22orf15	3.47912	208.312	3.21e-47	1.18e-44
C22orf23	1.55488	90.2412	2.11e-21	1.32e-19
C2CD4A	-1.3591	36.5112	1.52e-09	1.34e-08
C2CD4D	-1.29344	49.3487	2.14e-12	3.14e-11
C2orf40	3.81885	292.609	1.34e-65	2.24e-62
C2orf50	1.59319	62.6485	2.47e-15	6e-14
C2orf73	2.50698	118.788	1.17e-27	1.4e-25
C4BPA	1.1394	20.0555	7.52e-06	3.34e-05
C4BPB	-1.08584	18.965	1.33e-05	5.62e-05
C4orf22	2.71446	147.617	5.75e-34	9.88e-32
C4orf47	1.4344	94.1054	2.99e-22	2.11e-20
C4orf48	-1.05545	52.1209	5.22e-13	8.55e-12
C5	-1.06846	23.8583	1.04e-06	5.47e-06
C5orf46	-1.10788	25.6613	4.07e-07	2.32e-06
C5orf49	2.27296	132.522	1.15e-30	1.62e-28
C6	2.37532	100.817	1.01e-23	8.57e-22
C6orf118	3.85048	229.976	6.03e-52	2.72e-49
C6orf15	1.89358	19.7166	8.98e-06	3.93e-05
C6orf165	1.107	21.6719	3.23e-06	1.54e-05
C6orf222	1.01121	12.2102	0.000475285	0.00144643
C6orf229	2.63213	95.5719	1.43e-22	1.04e-20
C6orf47-AS1	-1.13441	8.68084	0.00321572	0.0080432
C6orf58	1.71826	27.0716	1.96e-07	1.19e-06
C7	2.38093	152.51	4.9e-35	9.39e-33
C7orf57	1.78946	97.722	4.81e-23	3.8e-21
C8A	-1.8399	27.8871	1.29e-07	8e-07
C8G	-1.74472	54.2667	1.75e-13	3.12e-12
C8orf34	1.73357	101.841	6.02e-24	5.23e-22
C8orf34-AS1	1.46258	44.4841	2.56e-11	3.07e-10
C9orf116	1.46608	118.588	1.29e-27	1.53e-25
C9orf117	3.24239	236.089	2.8e-53	1.48e-50
C9orf135	1.69864	38.1601	6.52e-10	6.18e-09
C9orf171	4.13833	262.608	4.63e-59	3.8e-56
C9orf173	-1.08676	23.6358	1.16e-06	6.08e-06
C9orf24	4.409	343.449	1.13e-76	3.5e-73
CA12	-1.19869	26.5164	2.61e-07	1.55e-06
CA3	1.33563	54.089	1.92e-13	3.39e-12
CA4	2.0238	47.5193	5.45e-12	7.36e-11
CA5A	-1.29917	22.1661	2.5e-06	1.22e-05
CABYR	-1.91447	63.7378	1.42e-15	3.61e-14
CACHD1	1.36606	73.9848	7.87e-18	2.95e-16
CACNA2D2	1.55546	45.132	1.84e-11	2.27e-10
CACNG6	2.31709	67.8398	1.77e-16	5.27e-15
CADM3	1.05289	27.0839	1.95e-07	1.18e-06
CADPS	1.24658	29.6315	5.22e-08	3.51e-07
CALB1	-6.29902	111.81	3.93e-26	4.22e-24
CALCA	-2.70311	20.4813	6.02e-06	2.72e-05
CALCB	-2.87117	52.9028	3.5e-13	5.9e-12
CALCRL	1.32203	79.8667	4.01e-19	1.87e-17
CALY	-2.82565	54.8405	1.31e-13	2.38e-12
CAPS	2.11788	146.443	1.04e-33	1.74e-31
CAPSL	4.02459	249.865	2.78e-56	2.01e-53
CARD14	-1.47624	54.1516	1.86e-13	3.29e-12
CASC1	2.131	148.769	3.22e-34	5.76e-32
CASC2	1.18863	78.6412	7.45e-19	3.3e-17
CASC8	-1.29435	26.3966	2.78e-07	1.64e-06
CASC9	-1.85044	36.4852	1.54e-09	1.36e-08
CASQ2	2.07768	90.3078	2.04e-21	1.29e-19
CASS4	1.10531	70.3718	4.91e-17	1.62e-15
CATIP	1.89424	96.2693	1e-22	7.57e-21
CATSPERB	-1.20843	31.4956	2e-08	1.44e-07
CATSPERD	4.45177	274.048	1.49e-61	1.47e-58
CAV1	1.14243	31.3063	2.2e-08	1.58e-07
CAV3	1.14099	22.0958	2.59e-06	1.26e-05
CBR3	-1.14601	31.382	2.12e-08	1.52e-07
CBS	-1.06248	13.9146	0.000191311	0.00063554
CBX7	1.2454	158.56	2.33e-36	4.81e-34
CCDC108	3.76818	242.615	1.06e-54	6.74e-52
CCDC113	1.22297	101.233	8.18e-24	7e-22
CCDC114	2.25801	155.421	1.13e-35	2.23e-33
CCDC13	1.53813	85.2029	2.69e-20	1.45e-18
CCDC141	1.28728	33.0836	8.83e-09	6.78e-08
CCDC146	1.78766	158.863	2.01e-36	4.22e-34
CCDC151	1.66676	78.6645	7.36e-19	3.27e-17
CCDC153	1.03082	50.5025	1.19e-12	1.82e-11
CCDC17	3.49437	266.537	6.45e-60	6.07e-57
CCDC170	2.68631	234.699	5.63e-53	2.77e-50
CCDC173	2.53834	141.106	1.53e-32	2.38e-30
CCDC180	1.61548	115.457	6.25e-27	7.05e-25
CCDC30	1.00576	64.5989	9.18e-16	2.4e-14
CCDC33	3.32852	185.759	2.68e-42	7.84e-40
CCDC37	3.58047	205.334	1.43e-46	5e-44
CCDC39	2.34877	150.168	1.59e-34	2.97e-32
CCDC42B	3.55069	222.308	2.84e-50	1.2e-47
CCDC60	2.50744	108.772	1.82e-25	1.81e-23
CCDC65	2.35841	188.086	8.32e-43	2.54e-40
CCDC74B	1.46769	69.2988	8.46e-17	2.7e-15
CCDC78	2.36171	148.298	4.08e-34	7.25e-32
CCDC81	2.16407	116.813	3.15e-27	3.65e-25
CCDC85A	1.05244	28.5107	9.32e-08	5.95e-07
CCDC89	1.57699	68.1408	1.52e-16	4.64e-15
CCDC96	1.2543	77.0604	1.66e-18	7.08e-17
CCK	1.28019	17.1729	3.41e-05	0.000132736
CCL14	2.20375	123.732	9.64e-29	1.22e-26
CCL15-CCL14	1.7089	60.8757	6.08e-15	1.39e-13
CCL19	1.01474	28.0114	1.21e-07	7.55e-07
CCL20	-1.21496	25.6074	4.18e-07	2.38e-06
CCL23	1.33554	50.8544	9.95e-13	1.54e-11
CCL26	-1.63003	57.9722	2.66e-14	5.45e-13
CCL7	-1.18653	29.3451	6.06e-08	4.03e-07
CCL8	-1.21645	43.5168	4.2e-11	4.83e-10
CCM2L	1.27721	61.2046	5.14e-15	1.19e-13
CCNA2	-1.26095	79.6511	4.47e-19	2.07e-17
CCNB1	-1.18651	76.1032	2.69e-18	1.12e-16
CCNB2	-1.1196	68.1207	1.54e-16	4.68e-15
CCNE1	-1.00674	33.8938	5.82e-09	4.61e-08
CCR6	1.09005	55.7424	8.26e-14	1.56e-12
CD101	1.16669	57.2514	3.84e-14	7.65e-13
CD163L1	-1.16975	31.513	1.98e-08	1.43e-07
CD164L2	1.39889	63.3865	1.7e-15	4.25e-14
CD177	-3.09817	60.3933	7.77e-15	1.74e-13
CD177P1	-2.47421	33.9935	5.53e-09	4.42e-08
CD1C	1.05914	37.6837	8.32e-10	7.7e-09
CD1E	1.19573	42.0185	9.04e-11	9.86e-10
CD207	1.10696	16.9671	3.8e-05	0.000146327
CD22	1.41663	93.3253	4.44e-22	3.05e-20
CD300LG	2.77674	76.6267	2.07e-18	8.68e-17
CD5L	1.12446	20.8707	4.91e-06	2.26e-05
CD93	1.10218	74.3129	6.67e-18	2.55e-16
CDA	-1.08308	20.7185	5.32e-06	2.43e-05
CDC20	-1.44428	80.4396	3e-19	1.42e-17
CDC25C	-1.21453	77.0233	1.69e-18	7.2e-17
CDC45	-1.21568	70.8342	3.89e-17	1.3e-15
CDC6	-1.12299	60.4215	7.66e-15	1.72e-13
CDCA3	-1.42872	93.1936	4.74e-22	3.22e-20
CDCA5	-1.1434	64.4454	9.92e-16	2.57e-14
CDCA8	-1.05009	60.6368	6.86e-15	1.55e-13
CDH12	-1.53852	21.9325	2.82e-06	1.36e-05
CDH16	2.15994	32.0758	1.48e-08	1.09e-07
CDH18	-1.5105	13.1633	0.000285491	0.000913511
CDH23	1.07657	47.9988	4.26e-12	5.88e-11
CDH5	1.21469	78.676	7.32e-19	3.25e-17
CDHR2	1.33613	14.8187	0.000118356	0.000410634
CDHR3	1.62083	42.6677	6.49e-11	7.23e-10
CDHR4	4.34578	288.29	1.17e-64	1.69e-61
CDHR5	1.23593	9.50945	0.00204417	0.00536318
CDK1	-1.06835	64.9267	7.77e-16	2.05e-14
CDKN2A	-1.40415	30.5022	3.33e-08	2.31e-07
CDKN3	-1.45577	88.3137	5.59e-21	3.32e-19
CDO1	1.14693	36.3693	1.63e-09	1.44e-08
CDR1-AS	1.93126	38.4006	5.76e-10	5.51e-09
CDT1	-1.13469	68.2582	1.43e-16	4.4e-15
CEACAM8	1.38998	25.5265	4.36e-07	2.48e-06
CEL	-1.72921	24.8865	6.08e-07	3.35e-06
CELA2B	1.11013	18.7613	1.48e-05	6.2e-05
CELP	-1.50641	21.2662	4e-06	1.87e-05
CENPA	-1.42672	78.7817	6.94e-19	3.11e-17
CENPF	-1.06839	54.304	1.72e-13	3.06e-12
CENPI	-1.01891	56.6261	5.27e-14	1.02e-12
CENPN	-1.04515	81.0942	2.15e-19	1.04e-17
CENPW	-1.15769	72.4735	1.69e-17	6.05e-16
CEP55	-1.23	81.0145	2.24e-19	1.08e-17
CERS3	2.45304	38.3413	5.94e-10	5.66e-09
CES1	-1.04969	14.9735	0.000109029	0.000380959
CFAP126	2.6191	116.273	4.14e-27	4.77e-25
CFAP221	1.41573	71.3396	3.01e-17	1.02e-15
CFAP43	3.29656	263.772	2.58e-59	2.33e-56
CFAP45	1.70646	90.7768	1.61e-21	1.03e-19
CFAP46	1.91614	94.3699	2.62e-22	1.87e-20
CFAP47	2.12828	90.0736	2.29e-21	1.43e-19
CFAP52	4.1399	310.514	1.69e-69	4.06e-66
CFAP53	2.68651	204.505	2.17e-46	7.35e-44
CFAP57	2.40785	167.537	2.55e-38	5.88e-36
CFAP58	2.49401	127.286	1.61e-29	2.12e-27
CFAP61	2.58715	165.502	7.11e-38	1.6e-35
CFAP70	2.12092	139.456	3.5e-32	5.26e-30
CFAP74	2.39575	124.154	7.79e-29	9.99e-27
CFAP99	1.97919	71.4822	2.8e-17	9.59e-16
CFHR1	-1.79727	32.9513	9.45e-09	7.21e-08
CFP	1.14493	65.9984	4.51e-16	1.25e-14
CFTR	1.1898	32.4492	1.22e-08	9.13e-08
CGA	-4.60404	47.8203	4.67e-12	6.39e-11
CGB2	-1.08635	13.2255	0.000276165	0.000885914
CGNL1	1.20262	78.6863	7.28e-19	3.24e-17
CGREF1	-1.42974	40.0549	2.47e-10	2.49e-09
CHEK1	-1.09763	68.7802	1.1e-16	3.44e-15
CHGA	2.64164	36.8194	1.3e-09	1.16e-08
CHIAP2	2.3747	37.3835	9.7e-10	8.9e-09
CHP2	2.45452	79.9803	3.78e-19	1.77e-17
CHRD	-1.00084	28.8195	7.94e-08	5.16e-07
CHRDL1	2.09232	119.261	9.18e-28	1.12e-25
CHRDL2	-2.05251	68.0791	1.57e-16	4.75e-15
CHRM1	1.70935	36.7533	1.34e-09	1.2e-08
CHRNA3	-1.2348	24.8497	6.2e-07	3.4e-06
CHRNA5	-1.63607	57.036	4.28e-14	8.45e-13
CHRNA9	-3.88467	93.8737	3.36e-22	2.36e-20
CHST4	1.1582	22.1352	2.54e-06	1.24e-05
CHST5	1.10448	17.6928	2.6e-05	0.000103389
CHST9	3.89798	202.127	7.17e-46	2.39e-43
CHURC1-FNTB	-1.46197	38.1074	6.7e-10	6.34e-09
CKAP2L	-1.20746	71.5852	2.66e-17	9.11e-16
CKS1B	-1.21004	118.347	1.46e-27	1.72e-25
CKS1BP3	-1.23161	64.5168	9.57e-16	2.49e-14
CKS2	-1.11702	87.2941	9.35e-21	5.36e-19
CLCA1	-1.96847	28.8179	7.95e-08	5.17e-07
CLCA2	2.89418	75.0056	4.69e-18	1.86e-16
CLCA4	1.08792	15.6232	7.73e-05	0.000278874
CLDN11	1.04015	28.1547	1.12e-07	7.05e-07
CLDN16	1.45785	59.6898	1.11e-14	2.42e-13
CLDN18	2.95318	67.494	2.11e-16	6.18e-15
CLDN2	-1.11171	9.35881	0.00221916	0.00577265
CLEC14A	1.23862	95.2734	1.66e-22	1.21e-20
CLEC1A	1.00074	49.2933	2.2e-12	3.22e-11
CLEC2L	-1.19894	15.2137	9.6e-05	0.000339783
CLEC3B	1.59409	54.0616	1.94e-13	3.43e-12
CLEC4F	1.08539	22.4438	2.16e-06	1.07e-05
CLGN	-1.55856	42.8986	5.77e-11	6.49e-10
CLIC5	1.77135	59.4112	1.28e-14	2.77e-13
CLLU1OS	-1.21214	18.9294	1.36e-05	5.71e-05
CLPSL1	-1.0793	16.0774	6.08e-05	0.000224493
CLPSL2	-1.30077	22.1484	2.52e-06	1.23e-05
CLRN3	1.43933	23.1281	1.52e-06	7.72e-06
CMA1	1.67322	50.0763	1.48e-12	2.22e-11
CMBL	-1.04294	34.983	3.33e-09	2.76e-08
CNGA3	-1.66888	25.8062	3.77e-07	2.16e-06
CNGA4	3.12144	170.289	6.4e-39	1.54e-36
CNKSR2	1.03701	27.4024	1.65e-07	1.01e-06
CNR1	1.12633	38.9062	4.45e-10	4.31e-09
CNTD2	-1.41606	44.7971	2.19e-11	2.66e-10
CNTN5	-1.07645	16.358	5.24e-05	0.000196059
CNTN6	1.78716	52.6089	4.07e-13	6.77e-12
COL11A2	-2.08268	46.6644	8.42e-12	1.11e-10
COL21A1	1.12799	51.8564	5.97e-13	9.66e-12
COL25A1	-1.5329	15.3407	8.98e-05	0.000319626
COL2A1	-1.68312	10.5723	0.00114796	0.00319701
COL4A3	1.02013	31.0937	2.46e-08	1.74e-07
COL6A5	1.64265	89.916	2.48e-21	1.55e-19
COL6A6	2.07488	111.468	4.67e-26	4.94e-24
COLCA2	1.24771	43.0353	5.38e-11	6.08e-10
COLEC10	2.07348	49.5351	1.95e-12	2.88e-11
COLEC11	-1.24313	34.8437	3.57e-09	2.94e-08
COLEC12	1.30112	73.2028	1.17e-17	4.3e-16
COLGALT2	1.67696	59.7272	1.09e-14	2.38e-13
CORO2B	1.67057	97.6394	5.02e-23	3.95e-21
COX4I2	1.00788	47.8691	4.56e-12	6.25e-11
COX7B2	-1.91014	8.96958	0.00274511	0.00697651
CP	-1.08622	26.9818	2.05e-07	1.24e-06
CPA3	1.40836	61.7292	3.94e-15	9.3e-14
CPAMD8	1.16974	41.1555	1.41e-10	1.48e-09
CPB1	3.57775	66.5714	3.37e-16	9.55e-15
CPB2	1.38044	16.3346	5.31e-05	0.000198189
CPE	-1.22828	40.4958	1.97e-10	2.02e-09
CPED1	1.08091	65.0918	7.15e-16	1.89e-14
CPHL1P	-1.20146	21.0366	4.51e-06	2.09e-05
CPN1	-2.35638	18.5203	1.68e-05	6.96e-05
CPS1	-2.47545	34.5793	4.09e-09	3.34e-08
CR2	1.15467	30.0498	4.21e-08	2.87e-07
CRABP1	-2.34545	32.2779	1.34e-08	9.89e-08
CRB2	1.2281	19.5458	9.82e-06	4.26e-05
CRCT1	1.18483	15.1442	9.96e-05	0.000350975
CREB3L3	-2.06779	28.8881	7.67e-08	5e-07
CREG2	-1.31515	25.7745	3.84e-07	2.2e-06
CRH	-2.60967	26.5906	2.51e-07	1.49e-06
CRISP3	-2.47007	32.7704	1.04e-08	7.82e-08
CRLF1	-1.13001	13.8607	0.000196877	0.000652131
CROCC2	1.46544	34.8519	3.56e-09	2.93e-08
CRP	-2.5515	42.4659	7.19e-11	7.96e-10
CSAG2	-1.64581	9.5856	0.00196109	0.00517027
CSAG4	-1.02758	11.9747	0.00053929	0.00162072
CSF3	2.28478	45.555	1.48e-11	1.86e-10
CSPG4P10	1.09907	49.647	1.84e-12	2.73e-11
CSRNP1	1.15227	78.8423	6.73e-19	3.03e-17
CST5	1.38481	36.3128	1.68e-09	1.48e-08
CT55	-1.14638	11.733	0.00061402	0.00182328
CTAG2	-2.1339	9.93499	0.00162167	0.00435402
CTNND2	-1.84304	26.2901	2.94e-07	1.72e-06
CTSG	1.8522	92.575	6.48e-22	4.32e-20
CTSV	-1.24157	34.5752	4.1e-09	3.34e-08
CX3CR1	1.39577	72.2587	1.89e-17	6.69e-16
CXCL2	1.21593	41.5696	1.14e-10	1.22e-09
CXCL5	-1.08806	15.8971	6.69e-05	0.000244706
CXCL6	1.25088	21.4395	3.65e-06	1.73e-05
CXCR2	1.15741	39.8002	2.81e-10	2.8e-09
CXorf49B	-1.46599	10.1595	0.00143557	0.00390899
CXorf67	1.34492	12.9078	0.000327222	0.00103285
CYCSP6	-1.81776	24.9808	5.79e-07	3.2e-06
CYMP	2.05645	24.5951	7.07e-07	3.85e-06
CYP11A1	-1.59629	36.281	1.71e-09	1.5e-08
CYP24A1	-1.65774	32.6491	1.1e-08	8.3e-08
CYP2A13	2.0464	55.9084	7.59e-14	1.43e-12
CYP2A6	3.03719	57.3365	3.67e-14	7.35e-13
CYP2A7	1.97407	34.0712	5.31e-09	4.26e-08
CYP2B6	-1.70169	18.0831	2.11e-05	8.57e-05
CYP2F1	3.47635	153.297	3.3e-35	6.44e-33
CYP2W1	1.59349	33.9115	5.77e-09	4.58e-08
CYP3A5	1.12189	18.6981	1.53e-05	6.39e-05
CYP3A7	1.6142	43.9047	3.45e-11	4.03e-10
CYP4B1	1.55649	35.3729	2.72e-09	2.3e-08
CYP4F11	-1.1241	13.88	0.000194865	0.000646355
CYP4F3	-1.55765	19.3891	1.07e-05	4.59e-05
CYP4X1	1.03899	36.5885	1.46e-09	1.29e-08
CYYR1	1.16357	87.6901	7.66e-21	4.44e-19
DACH1	1.24179	44.1176	3.09e-11	3.65e-10
DACT2	-1.27283	22.4922	2.11e-06	1.04e-05
DCAF4L2	-2.13758	18.4427	1.75e-05	7.22e-05
DCC	1.10342	24.2694	8.38e-07	4.51e-06
DCDC1	1.76301	58.9331	1.63e-14	3.44e-13
DCDC2B	4.10404	262.567	4.73e-59	3.8e-56
DDIT4L	-1.18098	30.8029	2.86e-08	2e-07
DDX11L16	-1.10386	14.1468	0.000169082	0.000569207
DDX43P3	-1.43812	18.9768	1.32e-05	5.59e-05
DEFA1	1.42643	34.0921	5.26e-09	4.21e-08
DEFA1B	1.48422	28.6161	8.82e-08	5.67e-07
DEFA5	5.76635	8.53667	0.00348061	0.00864285
DEFA6	2.75835	16.8292	4.09e-05	0.000156136
DEFA8P	-2.22833	13.754	0.000208374	0.000686746
DEFB1	-1.645	29.8823	4.59e-08	3.11e-07
DEFB124	1.1976	21.6285	3.31e-06	1.57e-05
DEFB126	-1.12875	16.5772	4.67e-05	0.000176358
DEPDC1	-1.3872	78.8187	6.81e-19	3.06e-17
DES	2.75084	176.02	3.59e-40	9.58e-38
DHRS2	1.40306	18.2677	1.92e-05	7.84e-05
DIO1	-1.18093	17.2827	3.22e-05	0.000125826
DIO3OS	1.00791	20.9871	4.62e-06	2.14e-05
DKK1	-1.38315	18.4645	1.73e-05	7.15e-05
DKK2	1.1288	51.094	8.8e-13	1.38e-11
DKK4	1.40227	12.987	0.000313654	0.000993789
DLC1	1.20064	53.1928	3.02e-13	5.16e-12
DLEC1	2.54562	149.396	2.35e-34	4.24e-32
DLGAP2	-1.50883	21.9411	2.81e-06	1.36e-05
DLGAP5	-1.0207	40.758	1.72e-10	1.79e-09
DLL3	-1.6842	26.1654	3.13e-07	1.83e-06
DMBT1	1.58834	28.4498	9.62e-08	6.11e-07
DMRTC2	-1.456	23.9552	9.86e-07	5.23e-06
DNAAF1	2.22614	115.427	6.35e-27	7.12e-25
DNAAF3	1.52478	82.1878	1.24e-19	6.25e-18
DNAH10	1.75874	67.5618	2.04e-16	5.98e-15
DNAH12	2.01963	59.9174	9.89e-15	2.17e-13
DNAH6	1.76149	87.6867	7.67e-21	4.44e-19
DNAH7	1.62155	81.0484	2.2e-19	1.06e-17
DNAH9	4.51311	304.799	2.97e-68	6.42e-65
DNAI1	3.55837	239.477	5.11e-54	2.91e-51
DNAI2	4.10479	241.465	1.88e-54	1.13e-51
DNAJC12	-1.3684	35.3045	2.82e-09	2.37e-08
DNASE1L3	1.90198	64.616	9.1e-16	2.38e-14
DNASE2B	1.55652	45.9907	1.19e-11	1.52e-10
DNMT3B	-1.02267	33.5005	7.12e-09	5.56e-08
DPCR1	5.0125	150.942	1.08e-34	2.05e-32
DPEP2	1.20225	69.0447	9.63e-17	3.04e-15
DPEP3	-1.78478	30.9084	2.7e-08	1.91e-07
DPPA2	-1.47757	10.9424	0.000939886	0.00266973
DPPA5	-1.26397	12.9146	0.000326024	0.00102982
DPYD-AS1	1.86437	26.2889	2.94e-07	1.72e-06
DPYS	1.08619	17.2004	3.36e-05	0.000131016
DPYSL2	1.0327	91.308	1.23e-21	7.95e-20
DRAIC	-1.76533	32.6354	1.11e-08	8.35e-08
DRC1	3.04875	200.958	1.29e-45	4.17e-43
DRC7	2.85227	173.194	1.48e-39	3.71e-37
DRD2	1.21326	21.4257	3.68e-06	1.74e-05
DSC3	2.26966	44.8078	2.17e-11	2.64e-10
DSG1-AS1	-1.86478	25.7193	3.95e-07	2.26e-06
DSG3	2.01287	19.8628	8.32e-06	3.66e-05
DTHD1	3.20984	219.172	1.37e-49	5.6e-47
DUOX1	1.44723	55.9155	7.57e-14	1.43e-12
DUOX2	2.20284	67.1868	2.47e-16	7.16e-15
DUOXA1	1.15872	37.415	9.55e-10	8.77e-09
DUOXA2	1.53205	17.9422	2.28e-05	9.18e-05
DUSP13	-2.41549	62.8589	2.22e-15	5.42e-14
DUSP4	-1.18762	34.9078	3.46e-09	2.86e-08
DYDC1	2.40356	94.7064	2.21e-22	1.6e-20
DYDC2	2.54982	156.446	6.76e-36	1.36e-33
DYNC2H1	1.18138	118.139	1.62e-27	1.9e-25
DYNLRB2	3.22502	242.123	1.35e-54	8.38e-52
EBF3	-1.17608	15.3783	8.8e-05	0.000313891
ECEL1P2	1.42319	29.9476	4.44e-08	3.01e-07
ECT2L	3.292	187.173	1.32e-42	3.96e-40
EDN3	1.40032	33.1269	8.63e-09	6.64e-08
EDNRB	1.90216	101.401	7.51e-24	6.48e-22
EFCAB1	4.12898	292.459	1.45e-65	2.24e-62
EFCAB10	1.21457	50.4012	1.25e-12	1.9e-11
EFCAB12	2.32487	139.758	3.01e-32	4.55e-30
EFCAB6	1.55669	86.7328	1.24e-20	7.02e-19
EFCC1	1.36865	68.5062	1.26e-16	3.92e-15
EFEMP1	1.06678	52.2473	4.89e-13	8.08e-12
EFHB	2.0932	134.698	3.84e-31	5.63e-29
EFHC2	1.41239	72.9844	1.31e-17	4.74e-16
EGF	-1.01032	33.4535	7.3e-09	5.67e-08
EGLN3	-1.27623	39.9318	2.63e-10	2.64e-09
EGR1	1.21036	56.5469	5.49e-14	1.06e-12
EGR3	1.41299	72.2265	1.92e-17	6.78e-16
ELFN1-AS1	-1.57433	29.8661	4.63e-08	3.14e-07
ELN	1.10409	48.6571	3.05e-12	4.32e-11
ELOVL3	-1.15811	25.4005	4.66e-07	2.63e-06
ELOVL4	-1.29652	34.9166	3.44e-09	2.84e-08
EMCN	1.28687	74.0643	7.56e-18	2.85e-16
EMX2	2.72889	37.5717	8.81e-10	8.14e-09
ENKUR	3.00093	208.805	2.5e-47	9.35e-45
ENO3	-1.60765	57.241	3.86e-14	7.68e-13
ENO4	1.62474	59.1779	1.44e-14	3.08e-13
ENPP7P11	1.11191	22.285	2.35e-06	1.15e-05
EPHA5	1.31986	11.2091	0.00081398	0.00234564
EPHA6	-1.08083	19.5025	1e-05	4.35e-05
EPHB6	1.54929	55.5558	9.08e-14	1.7e-12
EPPIN	1.95205	57.8575	2.82e-14	5.75e-13
EPYC	-1.23599	19.2976	1.12e-05	4.79e-05
ERBB4	1.44725	47.3861	5.83e-12	7.85e-11
ERCC6L	-1.0071	45.1659	1.81e-11	2.23e-10
ERG	1.20114	89.8356	2.59e-21	1.61e-19
ERICH3	4.2729	276.577	4.18e-62	4.31e-59
ERN2	1.02784	12.1602	0.000488207	0.00148242
ERO1L	-1.1272	86.801	1.2e-20	6.82e-19
ERVH48-1	-3.30415	59.3855	1.3e-14	2.8e-13
ERVV-2	-1.19436	21.6507	3.27e-06	1.56e-05
ERVWE2	-1.8423	15.1216	0.000100805	0.000354858
ESPL1	-1.12577	61.8806	3.65e-15	8.63e-14
ETNPPL	-1.98325	32.9119	9.64e-09	7.34e-08
ETV1	1.01401	48.9078	2.68e-12	3.83e-11
EXO1	-1.39469	89.6338	2.87e-21	1.77e-19
EYA1	1.27577	26.6058	2.49e-07	1.48e-06
EYS	-1.66658	48.9235	2.66e-12	3.81e-11
F11	1.53265	34.6236	4e-09	3.27e-08
F12	-1.08295	43.9027	3.45e-11	4.03e-10
F2	-3.45298	50.6895	1.08e-12	1.66e-11
F7	-1.31826	22.1493	2.52e-06	1.23e-05
FABP4	2.87939	100.755	1.04e-23	8.77e-22
FABP7	-2.73519	39.8442	2.75e-10	2.75e-09
FAM107A	3.03663	173.342	1.38e-39	3.51e-37
FAM110D	1.25864	60.8051	6.3e-15	1.44e-13
FAM129C	1.35161	41.9948	9.15e-11	9.96e-10
FAM133A	-2.60493	45.0801	1.89e-11	2.33e-10
FAM13C	1.24025	86.3969	1.47e-20	8.24e-19
FAM150B	1.82976	74.3081	6.68e-18	2.56e-16
FAM153B	1.59216	38.9461	4.36e-10	4.23e-09
FAM153C	1.18033	23.0338	1.59e-06	8.05e-06
FAM162B	1.15838	63.0359	2.03e-15	5.01e-14
FAM166B	3.19864	249.695	3.03e-56	2.11e-53
FAM179A	2.50984	168.848	1.32e-38	3.14e-36
FAM183A	3.35505	230.659	4.28e-52	2e-49
FAM189A2	1.48852	61.3546	4.77e-15	1.11e-13
FAM216B	4.92489	350.875	2.73e-78	9.86e-75
FAM222A-AS1	-1.30747	27.8534	1.31e-07	8.12e-07
FAM230C	-1.02452	16.5815	4.66e-05	0.000176022
FAM25C	-1.08552	9.12347	0.00252351	0.00646876
FAM25G	-1.43715	17.4391	2.97e-05	0.000116624
FAM3D	1.89814	50.7709	1.04e-12	1.6e-11
FAM41C	-1.0101	14.7145	0.000125078	0.000431879
FAM64A	-1.22557	57.5562	3.28e-14	6.62e-13
FAM65B	1.09993	61.5084	4.41e-15	1.03e-13
FAM72C	-1.2955	56.438	5.8e-14	1.12e-12
FAM72D	-1.07828	54.0596	1.94e-13	3.43e-12
FAM81B	2.04377	110.656	7.04e-26	7.22e-24
FAM83A	-1.31696	33.554	6.93e-09	5.42e-08
FAM83A-AS1	-1.06831	25.281	4.96e-07	2.78e-06
FAM83C	1.17589	15.7381	7.27e-05	0.000263801
FAM92B	3.56382	246.975	1.19e-55	8.02e-53
FAM95B1	1.00126	22.5659	2.03e-06	1.01e-05
FAR2P1	-1.69919	17.4301	2.98e-05	0.000117072
FAR2P4	-1.16816	11.5467	0.000678712	0.00199784
FAT4	1.07314	55.5905	8.93e-14	1.68e-12
FBN2	-1.29349	15.4988	8.26e-05	0.000296254
FBXO15	1.77253	119.31	8.96e-28	1.1e-25
FCER1A	1.14311	28.2784	1.05e-07	6.64e-07
FCER2	1.7834	67.4278	2.19e-16	6.37e-15
FCN3	2.26488	80.5435	2.84e-19	1.36e-17
FCRL1	1.5095	60.3281	8.03e-15	1.79e-13
FDCSP	2.08349	66.5036	3.49e-16	9.87e-15
FENDRR	2.42839	99.9071	1.6e-23	1.33e-21
FER1L6	2.90214	59.0508	1.54e-14	3.27e-13
FETUB	1.94486	24.1879	8.74e-07	4.69e-06
FFAR2	-1.37619	33.0324	9.06e-09	6.94e-08
FGA	-3.13814	55.817	7.95e-14	1.5e-12
FGB	-3.57046	47.0586	6.89e-12	9.16e-11
FGD5	1.09577	75.3247	3.99e-18	1.61e-16
FGF10	1.7047	43.5003	4.24e-11	4.87e-10
FGF12	-1.41953	30.1827	3.93e-08	2.69e-07
FGF14	2.06759	112.003	3.57e-26	3.84e-24
FGF14-AS2	1.18657	65.3127	6.39e-16	1.71e-14
FGF19	2.38523	25.1998	5.17e-07	2.89e-06
FGF5	-1.29114	20.3959	6.3e-06	2.83e-05
FGFBP2	1.68022	54.9731	1.22e-13	2.24e-12
FGFR2	1.38537	67.7741	1.83e-16	5.42e-15
FGFR3	1.24547	43.0242	5.41e-11	6.11e-10
FGG	-2.0993	35.8877	2.09e-09	1.8e-08
FGL1	-2.5754	44.089	3.14e-11	3.7e-10
FHAD1	1.57224	111.445	4.73e-26	4.97e-24
FHL1	2.39394	180.635	3.52e-41	9.65e-39
FHL5	1.61523	82.5676	1.02e-19	5.23e-18
FIGF	2.42967	103.269	2.93e-24	2.61e-22
FKBP10	-1.05337	49.4848	2e-12	2.94e-11
FLJ22447	-1.7833	34.5245	4.21e-09	3.42e-08
FLJ26850	1.67016	46.651	8.48e-12	1.11e-10
FLRT3	1.02509	37.999	7.08e-10	6.67e-09
FMO2	2.15564	148.087	4.54e-34	7.99e-32
FOS	1.11274	51.3513	7.72e-13	1.23e-11
FOSB	3.04848	145.396	1.76e-33	2.91e-31
FOXB1	-1.45563	23.3865	1.33e-06	6.84e-06
FOXD3-AS1	-1.0868	19.4679	1.02e-05	4.42e-05
FOXF1	1.56099	90.5664	1.79e-21	1.14e-19
FOXG1	-1.36464	24.1267	9.02e-07	4.82e-06
FOXH1	-1.78523	38.8248	4.64e-10	4.48e-09
FOXI1	2.7234	51.786	6.19e-13	9.98e-12
FOXI2	1.04912	17.2711	3.24e-05	0.000126527
FOXI3	-1.71206	28.8246	7.92e-08	5.15e-07
FOXM1	-1.42095	88.0146	6.5e-21	3.8e-19
FRG2C	1.14766	10.7182	0.00106084	0.00297815
FRMPD2	1.73562	53.3719	2.76e-13	4.74e-12
FRMPD2B	1.56518	39.8798	2.7e-10	2.7e-09
FRY	1.21783	93.3868	4.3e-22	2.98e-20
FST	-1.57718	36.5357	1.5e-09	1.33e-08
FSTL4	-1.00585	15.9187	6.61e-05	0.000242178
FSTL5	-2.0719	28.7641	8.18e-08	5.3e-07
FTO-IT1	1.13449	36.8238	1.29e-09	1.16e-08
FURIN	-1.16567	53.0617	3.23e-13	5.49e-12
FXYD1	2.00602	130.134	3.83e-30	5.18e-28
FXYD2	-1.21822	15.5849	7.89e-05	0.000284054
FXYD4	-1.17429	11.1844	0.000824863	0.00237321
FZD10	-1.33223	16.6785	4.43e-05	0.000167978
G6PC	-3.9877	28.5002	9.37e-08	5.98e-07
GABBR2	1.06337	15.322	9.07e-05	0.000322368
GABRP	1.61594	24.8597	6.17e-07	3.39e-06
GABRR1	-1.19864	13.9238	0.000190369	0.0006328
GACAT3	-1.39838	25.1766	5.23e-07	2.92e-06
GAGE12B	-4.12486	12.712	0.000363308	0.0011355
GAL	-2.37626	58.2274	2.34e-14	4.82e-13
GALNTL6	-1.16702	20.193	7e-06	3.12e-05
GAP43	-1.29927	24.4415	7.66e-07	4.14e-06
GAPT	1.10292	73.4109	1.05e-17	3.89e-16
GAS2	-1.09613	19.1814	1.19e-05	5.07e-05
GAS2L2	2.35481	110.914	6.18e-26	6.43e-24
GAST	-1.3002	18.9422	1.35e-05	5.68e-05
GATA5	1.1784	32.1931	1.4e-08	1.03e-07
GATA6	1.26131	69.2934	8.49e-17	2.7e-15
GBA3	1.03103	13.0207	0.000308064	0.000977793
GBP6	1.17277	21.603	3.35e-06	1.59e-05
GBX2	-1.15681	18.8632	1.4e-05	5.9e-05
GC	2.3492	9.12151	0.00252621	0.00647414
GCG	-5.74277	47.6508	5.09e-12	6.92e-11
GCK	-1.01165	14.5227	0.000138478	0.000473842
GCLC	-1.35303	43.8207	3.6e-11	4.19e-10
GCNT4	1.01207	34.8084	3.64e-09	2.99e-08
GDF10	2.20302	92.6189	6.34e-22	4.24e-20
GDF6	-2.12967	39.8844	2.69e-10	2.7e-09
GDPD2	1.03033	15.3581	8.89e-05	0.000316958
GFI1B	1.77728	39.8685	2.72e-10	2.72e-09
GFRA1	1.67846	64.7111	8.67e-16	2.28e-14
GFRA2	1.02742	29.201	6.52e-08	4.31e-07
GFY	-2.20906	42.239	8.08e-11	8.91e-10
GGH	-1.14389	53.3925	2.73e-13	4.7e-12
GGTLC1	1.40692	27.1714	1.86e-07	1.13e-06
GH2	-1.41349	28.1816	1.1e-07	6.96e-07
GHR	1.5045	60.2892	8.19e-15	1.82e-13
GHRL	1.35808	50.2126	1.38e-12	2.08e-11
GIF	1.49601	17.7597	2.51e-05	0.000100169
GIMAP8	1.23538	74.0817	7.5e-18	2.83e-16
GINS2	-1.05542	67.8904	1.73e-16	5.15e-15
GJB2	-1.01972	21.34	3.85e-06	1.81e-05
GJC2	1.07177	42.8383	5.95e-11	6.68e-10
GKN1	3.56099	46.5161	9.09e-12	1.18e-10
GLB1L3	1.27373	14.265	0.000158789	0.000537395
GLDC	-1.8796	54.8462	1.3e-13	2.38e-12
GLDN	1.10222	43.7444	3.74e-11	4.34e-10
GLP1R	1.21943	24.0357	9.46e-07	5.03e-06
GLTPD2	-1.85816	40.1325	2.37e-10	2.39e-09
GNG4	-1.6083	26.9065	2.14e-07	1.29e-06
GNG7	1.11011	98.4603	3.32e-23	2.69e-21
GNGT1	-1.05245	24.1982	8.69e-07	4.67e-06
GNRH2	-4.51048	74.1433	7.26e-18	2.75e-16
GOLGA6L1	-1.985	30.8802	2.74e-08	1.93e-07
GP2	-3.93307	38.0369	6.94e-10	6.55e-09
GPA33	2.3521	81.4843	1.77e-19	8.67e-18
GPC3	1.14139	27.6629	1.44e-07	8.9e-07
GPC5-AS1	1.65928	29.9466	4.44e-08	3.02e-07
GPD1	1.76246	58.0449	2.56e-14	5.26e-13
GPIHBP1	2.40474	110.442	7.84e-26	8.01e-24
GPM6A	2.65777	93.2624	4.58e-22	3.13e-20
GPR146	1.25402	81.6197	1.65e-19	8.14e-18
GPR162	1.6409	121.207	3.44e-28	4.26e-26
GPR1-AS	-1.3477	19.2882	1.12e-05	4.81e-05
GPR78	-1.06729	15.1571	9.89e-05	0.000348981
GPT2	-1.28963	64.0221	1.23e-15	3.15e-14
GPX2	-1.08673	9.40334	0.0021659	0.00565108
GRASP	1.4477	116.159	4.39e-27	5.03e-25
GREM1	-1.04875	20.589	5.69e-06	2.58e-05
GREM2	-1.08334	15.5812	7.9e-05	0.000284468
GRIA1	1.992	62.9004	2.17e-15	5.32e-14
GRIN2D	-1.16822	28.6266	8.78e-08	5.65e-07
GRIN3B	1.34338	39.2896	3.65e-10	3.59e-09
GRM7	1.62379	28.6191	8.81e-08	5.66e-07
GRP	1.40574	25.1081	5.42e-07	3.01e-06
GSTA3	2.2815	78.2118	9.26e-19	4.04e-17
GSTA9P	1.24724	13.232	0.000275204	0.000883205
GSTM5	1.63652	107.52	3.42e-25	3.32e-23
GTSE1	-1.01474	55.0282	1.19e-13	2.18e-12
GTSF1	-1.32831	20.3539	6.44e-06	2.89e-05
GUCA2A	-1.21081	11.8248	0.000584456	0.00174483
GUCA2B	-2.72754	21.9346	2.82e-06	1.36e-05
GUCY1A2	1.19478	52.7268	3.83e-13	6.4e-12
GUCY2EP	-1.5275	23.2847	1.4e-06	7.18e-06
GYPE	1.48603	44.703	2.29e-11	2.78e-10
GZMB	-1.08217	40.719	1.76e-10	1.82e-09
H19	-1.9659	31.2885	2.22e-08	1.59e-07
H2AFB2	-1.00772	13.0774	0.000298882	0.000951579
H2AFB3	-1.63469	20.3346	6.5e-06	2.92e-05
HAL	-1.83631	65.5212	5.75e-16	1.56e-14
HAO1	-1.03949	11.6616	0.000638048	0.00188867
HAPLN1	-1.65313	35.0181	3.27e-09	2.71e-08
HAR1B	-1.04416	15.615	7.76e-05	0.000279944
HAS3	1.50472	58.8893	1.67e-14	3.51e-13
HBA1	2.04438	67.9421	1.68e-16	5.04e-15
HBA2	1.88869	58.8643	1.69e-14	3.55e-13
HBB	1.65769	45.9072	1.24e-11	1.58e-10
HBE1	-2.70426	51.5981	6.81e-13	1.09e-11
HBEGF	1.27599	76.1158	2.68e-18	1.11e-16
HBG2	1.33496	20.8457	4.98e-06	2.29e-05
HDC	1.43714	84.2644	4.33e-20	2.29e-18
HEG1	1.00998	53.1043	3.16e-13	5.38e-12
HEPHL1	-1.05624	11.4722	0.000706445	0.00206891
HGD	-1.50695	32.8187	1.01e-08	7.66e-08
HHATL	3.01772	58.5065	2.03e-14	4.2e-13
HHATL-AS1	1.95194	60.716	6.59e-15	1.5e-13
HHIP	2.65892	96.1147	1.08e-22	8.12e-21
HHIP-AS1	1.35886	38.0451	6.91e-10	6.52e-09
HHIPL2	-1.86864	37.297	1.01e-09	9.27e-09
HID1-AS1	1.1948	26.1375	3.18e-07	1.85e-06
HIGD1B	1.24976	53.7603	2.27e-13	3.95e-12
HILPDA	-1.48726	98.196	3.79e-23	3.03e-21
HIST1H2AD	-1.24093	23.008	1.61e-06	8.15e-06
HIST1H2AE	-1.15865	21.9327	2.82e-06	1.36e-05
HIST1H2BF	-1.30301	20.4351	6.17e-06	2.78e-05
HIST1H2BH	-1.45901	26.4756	2.67e-07	1.58e-06
HIST1H2BJ	-1.0818	32.4252	1.24e-08	9.23e-08
HIST1H3D	-1.13986	24.6391	6.91e-07	3.77e-06
HIST1H3G	-1.01414	17.1925	3.38e-05	0.000131494
HIST2H2AA3	-1.12872	41.2669	1.33e-10	1.41e-09
HIST2H2AA4	-1.18638	44.2652	2.87e-11	3.4e-10
HJURP	-1.30527	80.1269	3.51e-19	1.65e-17
HLA-DQB2	1.23705	30.943	2.66e-08	1.87e-07
HLF	1.32512	46.9101	7.43e-12	9.85e-11
HMCN1	1.38804	103.392	2.75e-24	2.46e-22
HMGA1	-1.05529	57.3188	3.71e-14	7.4e-13
HMGA1P8	1.25617	50.712	1.07e-12	1.65e-11
HMGA2	-1.37724	15.3229	9.06e-05	0.000322329
HMGB3	-1.27454	66.4284	3.63e-16	1.02e-14
HMGN1P13	1.99397	10.5263	0.00117686	0.00326991
HMMR	-1.24136	79.6354	4.5e-19	2.08e-17
HNF1A	-1.14031	14.9739	0.000109009	0.000380952
HORMAD1	-1.51708	25.3345	4.82e-07	2.71e-06
HOTAIR	-1.33098	20.7664	5.19e-06	2.38e-05
HOXA1	-1.10379	18.8475	1.42e-05	5.95e-05
HOXB13	-1.48647	18.7668	1.48e-05	6.18e-05
HOXB9	-1.9655	20.8989	4.84e-06	2.23e-05
HOXC10	-2.26728	37.8209	7.75e-10	7.22e-09
HOXC11	-1.13918	12.6624	0.000373079	0.00116351
HOXC13	-1.01144	11.4991	0.000696307	0.0020427
HOXC6	-1.15597	29.1877	6.57e-08	4.34e-07
HOXC9	-1.49961	34.3763	4.54e-09	3.67e-08
HOXC-AS1	-1.35665	27.4821	1.59e-07	9.73e-07
HOXC-AS2	-1.08634	20.6526	5.51e-06	2.51e-05
HOXC-AS3	-1.66349	30.2683	3.76e-08	2.58e-07
HOXD10	-1.02105	14.3556	0.000151325	0.000514145
HOXD8	-1.33537	36.8449	1.28e-09	1.15e-08
HOXD-AS2	-1.58439	31.5834	1.91e-08	1.38e-07
HP	1.57036	21.0891	4.38e-06	2.04e-05
HPD	-1.2823	21.1278	4.3e-06	2e-05
HPGD	1.88958	68.0508	1.59e-16	4.8e-15
HPSE2	2.28019	93.129	4.9e-22	3.31e-20
HPX	-1.5885	41.5153	1.17e-10	1.25e-09
HRG	-2.26215	39.8464	2.75e-10	2.74e-09
HSD17B13	1.85312	47.2222	6.34e-12	8.49e-11
HSD17B6	1.23504	33.1428	8.56e-09	6.59e-08
HSPA12B	1.28002	62.8952	2.18e-15	5.33e-14
HSPB6	1.14679	36.3045	1.69e-09	1.48e-08
HSPB7	1.17206	63.1431	1.92e-15	4.76e-14
HSPD1P21	1.77183	48.7157	2.96e-12	4.21e-11
HTR2C	-1.1533	18.6593	1.56e-05	6.5e-05
HTR3A	-1.36847	22.9496	1.66e-06	8.39e-06
HTR3B	-1.85153	26.6484	2.44e-07	1.45e-06
HTR3C	2.17977	49.3218	2.17e-12	3.18e-11
HTR3E	1.43862	25.5856	4.23e-07	2.41e-06
HYDIN	2.00999	130.887	2.62e-30	3.61e-28
IER5L	-1.02323	49.1351	2.39e-12	3.47e-11
IFNG	-1.12347	29.213	6.48e-08	4.29e-07
IGF2	2.45769	50.315	1.31e-12	1.98e-11
IGF2BP1	-1.80942	23.0989	1.54e-06	7.81e-06
IGF2BP3	-1.72511	58.6333	1.9e-14	3.97e-13
IGFBP1	-4.77848	93.6056	3.85e-22	2.69e-20
IGHV1-45	1.0878	13.6963	0.000214875	0.000705807
IGHV3OR16-9	-1.01246	14.0329	0.000179639	0.000600636
IGKV1-12	-2.7813	73.1818	1.18e-17	4.33e-16
IGKV1-37	-1.10334	12.602	0.000385338	0.00119898
IGKV1-5	-1.25173	26.8737	2.17e-07	1.31e-06
IGKV3D-15	-1.28489	22.1883	2.47e-06	1.2e-05
IGKV5-2	-1.52271	27.914	1.27e-07	7.91e-07
IGKV6D-41	-1.60041	23.2133	1.45e-06	7.42e-06
IGLV1-36	-1.89102	34.853	3.56e-09	2.93e-08
IGLV1-41	-1.05914	8.74902	0.00309768	0.00778121
IGLV3-1	-1.31332	32.2954	1.32e-08	9.81e-08
IGLV3-10	-1.2601	22.9831	1.63e-06	8.25e-06
IGLV3-16	-2.21538	42.0981	8.68e-11	9.5e-10
IGLV3-21	-1.00314	17.4991	2.87e-05	0.000113244
IGLV3-22	-1.44122	17.7656	2.5e-05	9.99e-05
IGLV3-25	-1.18349	23.3056	1.38e-06	7.1e-06
IGLV5-45	-1.01884	15.7605	7.19e-05	0.000261179
IGLV5-48	-1.86258	35.4439	2.62e-09	2.23e-08
IGSF10	1.65858	67.7824	1.83e-16	5.41e-15
IGSF9B	1.01837	30.5743	3.21e-08	2.23e-07
IHH	1.45475	21.8291	2.98e-06	1.43e-05
IL11	-1.14591	32.8141	1.01e-08	7.68e-08
IL17C	-1.42529	25.6184	4.16e-07	2.37e-06
IL1A	-1.15998	17.5118	2.86e-05	0.000112656
IL20RB	-1.5713	33.3085	7.86e-09	6.1e-08
IL33	1.93447	156.533	6.48e-36	1.31e-33
IL36RN	-1.08089	12.8944	0.00032956	0.00103993
IL5RA	2.13633	124.844	5.51e-29	7.1e-27
INHA	-2.79387	54.4683	1.58e-13	2.83e-12
INHBE	-1.13029	19.7179	8.98e-06	3.92e-05
INMT	2.40857	132.286	1.3e-30	1.8e-28
INMT-FAM188B	1.73743	56.6035	5.33e-14	1.03e-12
INSL4	-2.99457	31.529	1.96e-08	1.42e-07
IP6K3	-1.27118	23.1355	1.51e-06	7.69e-06
IQSEC3	1.13271	34.5832	4.08e-09	3.33e-08
IQUB	1.72289	69.5677	7.38e-17	2.37e-15
ISCA1P4	-2.73484	16.1748	5.78e-05	0.000214291
ITGA8	1.64288	130.684	2.9e-30	3.95e-28
ITIH5	1.18278	43.4248	4.41e-11	5.06e-10
ITLN1	6.94092	184.687	4.59e-42	1.31e-39
ITLN2	1.9302	25.4041	4.65e-07	2.62e-06
JAM2	1.29857	97.1068	6.57e-23	5.06e-21
JPH4	1.41056	53.9025	2.11e-13	3.69e-12
KANK3	1.4582	79.1118	5.87e-19	2.67e-17
KAZN	1.10352	82.0872	1.3e-19	6.56e-18
KCNA5	1.45778	43.9019	3.45e-11	4.03e-10
KCNC2	-2.03205	32.2818	1.33e-08	9.87e-08
KCND3	1.36393	70.1531	5.49e-17	1.8e-15
KCNE1	2.34699	138.793	4.89e-32	7.3e-30
KCNF1	-1.16035	19.9275	8.04e-06	3.55e-05
KCNH3	1.34075	40.5108	1.96e-10	2.01e-09
KCNJ16	1.20925	27.995	1.22e-07	7.61e-07
KCNJ18	-2.36978	33.2676	8.03e-09	6.22e-08
KCNMB2	1.72427	69.8539	6.39e-17	2.08e-15
KCNMB2-AS1	-1.32501	19.9517	7.94e-06	3.51e-05
KCNMB4	-1.37432	49.006	2.55e-12	3.67e-11
KCNRG	2.37343	160.915	7.14e-37	1.53e-34
KHDC1L	-3.38443	72.254	1.89e-17	6.69e-16
KIAA0101	-1.31981	100.228	1.36e-23	1.14e-21
KIAA0408	1.31119	45.3337	1.66e-11	2.06e-10
KIAA1683	1.35992	52.6211	4.05e-13	6.74e-12
KIAA2012	3.17075	145.995	1.3e-33	2.17e-31
KIF14	-1.14783	60.4333	7.61e-15	1.71e-13
KIF18B	-1.16646	58.6639	1.87e-14	3.92e-13
KIF20A	-1.09475	70.5042	4.59e-17	1.52e-15
KIF23	-1.15584	81.4117	1.83e-19	8.96e-18
KIF2C	-1.15637	56.6737	5.14e-14	1e-12
KIF4A	-1.21415	67.1294	2.54e-16	7.35e-15
KIF6	1.41301	63.8051	1.37e-15	3.5e-14
KIFC1	-1.09754	61.7688	3.86e-15	9.12e-14
KIR2DL1	-3.64521	70.1339	5.54e-17	1.82e-15
KIR2DL4	-1.21306	30.4426	3.44e-08	2.37e-07
KIR3DL2	-1.7463	32.0712	1.49e-08	1.09e-07
KIR3DX1	-1.19382	19.4584	1.03e-05	4.44e-05
KLB	-1.04122	11.637	0.000646532	0.00191144
KLF2	1.14766	67.7312	1.87e-16	5.51e-15
KLF4	1.05277	43.1726	5.01e-11	5.72e-10
KLHL41	1.3385	30.672	3.06e-08	2.13e-07
KLK12	-3.28063	44.8646	2.11e-11	2.58e-10
KLK13	-1.41196	19.0766	1.26e-05	5.33e-05
KLK14	-1.78196	19.8308	8.46e-06	3.72e-05
KLK5	-2.63851	30.5326	3.28e-08	2.27e-07
KLK6	-1.53928	13.7795	0.000205566	0.000678421
KLK8	-1.80585	17.5181	2.85e-05	0.000112325
KLRC2	-2.00382	53.3844	2.74e-13	4.72e-12
KNG1	-3.36876	59.4161	1.28e-14	2.76e-13
KPNA2	-1.02765	84.1695	4.54e-20	2.39e-18
KRT1	1.36562	35.9266	2.05e-09	1.77e-08
KRT13	3.66694	82.456	1.08e-19	5.49e-18
KRT14	1.72555	14.0611	0.000176962	0.000592967
KRT23	1.57444	21.9504	2.8e-06	1.35e-05
KRT31	1.25689	16.6081	4.6e-05	0.000173691
KRT40	-1.49985	16.2626	5.51e-05	0.000205329
KRT42P	1.57022	43.6868	3.85e-11	4.46e-10
KRT5	3.02818	60.0456	9.27e-15	2.04e-13
KRT75	1.92237	14.7476	0.000122907	0.000425197
KRT78	-1.02637	15.1707	9.82e-05	0.00034687
KRT79	1.00919	16.3139	5.37e-05	0.00020022
KRTDAP	2.66491	57.7773	2.94e-14	5.97e-13
KYNU	-1.68106	50.9607	9.42e-13	1.47e-11
LAIR2	-1.89585	48.2156	3.82e-12	5.34e-11
LAMP3	1.70988	85.8848	1.91e-20	1.04e-18
LANCL1-AS1	1.62633	33.3418	7.73e-09	6e-08
LBP	-4.67721	83.9911	4.97e-20	2.61e-18
LCE3D	1.83184	17.8746	2.36e-05	9.47e-05
LCN1	-1.18927	21.0862	4.39e-06	2.04e-05
LCN15	-1.99202	11.2428	0.000799313	0.00230921
LCN6	1.63247	52.8135	3.67e-13	6.15e-12
LDB2	1.40142	101.851	5.98e-24	5.23e-22
LDB3	1.23862	34.6429	3.96e-09	3.24e-08
LDLRAD1	2.15032	86.7789	1.21e-20	6.88e-19
LEFTY2	1.5666	60.6721	6.74e-15	1.53e-13
LEP	-1.57342	25.9793	3.45e-07	2e-06
LGALS13	-2.01882	11.9626	0.000542785	0.00163009
LGALS14	-1.97821	19.9117	8.11e-06	3.58e-05
LGALS17A	-1.23024	27.1796	1.85e-07	1.13e-06
LGALS9B	1.13637	21.2103	4.12e-06	1.92e-05
LGALS9C	1.36019	31.7899	1.72e-08	1.25e-07
LGI3	2.3651	50.9236	9.6e-13	1.49e-11
LGSN	-1.1675	23.7031	1.12e-06	5.89e-06
LHX2	-1.26254	20.2649	6.74e-06	3.02e-05
LHX8	-1.09814	15.3471	8.95e-05	0.000318647
LILRA2	-1.83697	50.0437	1.5e-12	2.26e-11
LILRP1	-3.58484	56.5205	5.56e-14	1.07e-12
LILRP2	-1.61572	33.1316	8.61e-09	6.63e-08
LIMS2	1.30803	74.512	6.03e-18	2.34e-16
LIN28A	-3.12788	40.1974	2.3e-10	2.32e-09
LIN28B	-1.95701	33.8057	6.09e-09	4.82e-08
LINC00284	1.59638	45.3081	1.68e-11	2.09e-10
LINC00319	-1.21569	29.2525	6.35e-08	4.21e-07
LINC00326	1.10545	20.9571	4.7e-06	2.17e-05
LINC00337	-1.05807	25.559	4.29e-07	2.44e-06
LINC00342	1.40095	57.1234	4.09e-14	8.13e-13
LINC00355	-1.05266	18.7353	1.5e-05	6.28e-05
LINC00443	1.04516	18.8245	1.43e-05	6.01e-05
LINC00460	-2.22981	47.6889	5e-12	6.81e-11
LINC00470	-1.27437	16.1814	5.76e-05	0.000213654
LINC00472	1.2751	34.8447	3.57e-09	2.94e-08
LINC00473	-2.88732	43.1118	5.17e-11	5.87e-10
LINC00551	1.27012	25.0167	5.68e-07	3.14e-06
LINC00567	-1.33028	22.9465	1.67e-06	8.4e-06
LINC00643	1.24319	22.8549	1.75e-06	8.79e-06
LINC00675	1.30472	12.3769	0.000434686	0.00133512
LINC00676	-2.6961	11.0035	0.000909414	0.00259099
LINC00706	-1.06647	17.3958	3.03e-05	0.000119004
LINC00707	-2.07724	33.7339	6.32e-09	4.98e-08
LINC00824	-2.1159	32.3596	1.28e-08	9.53e-08
LINC00844	1.15103	21.9822	2.75e-06	1.33e-05
LINC00858	-1.16427	22.5436	2.05e-06	1.02e-05
LINC00871	-1.09455	15.1599	9.88e-05	0.000348582
LINC00887	-1.19075	22.757	1.84e-06	9.2e-06
LINC00891	1.13273	36.0077	1.97e-09	1.71e-08
LINC00908	1.46268	57.0878	4.17e-14	8.27e-13
LINC00926	1.14478	50.7857	1.03e-12	1.59e-11
LINC00941	-1.16726	17.2501	3.28e-05	0.000127888
LINC00942	-2.03354	28.8738	7.73e-08	5.04e-07
LINC00968	1.75158	64.835	8.14e-16	2.15e-14
LINC00973	-1.71031	18.5478	1.66e-05	6.86e-05
LINC01082	1.20766	19.4067	1.06e-05	4.55e-05
LINC01088	1.76262	39.5472	3.2e-10	3.17e-09
LINC01116	-1.58933	47.3359	5.98e-12	8.03e-11
LINC01133	1.0176	9.61311	0.00193193	0.00510085
LINC01140	1.20428	81.7808	1.52e-19	7.55e-18
LINC01158	1.08501	16.1997	5.7e-05	0.000211745
LINC01214	-1.18098	10.9748	0.000923576	0.0026265
LINC01234	-1.45602	14.8502	0.000116393	0.000404341
LINC01257	-1.12625	17.1581	3.44e-05	0.000133655
LINC01267	1.52259	36.8221	1.29e-09	1.16e-08
LINC01270	-1.09563	60.2412	8.39e-15	1.87e-13
LINC01287	-2.32316	11.9511	0.000546145	0.00163859
LINC01299	1.04697	11.5057	0.000693841	0.00203672
LINC01314	2.01987	57.87	2.8e-14	5.73e-13
LINC01322	-1.31562	17.5933	2.74e-05	0.000108303
LINC01348	-1.23334	31.7589	1.75e-08	1.27e-07
LINC01356	-1.31084	24.0097	9.59e-07	5.1e-06
LINC01385	-1.17307	16.7838	4.19e-05	0.000159546
LINC01419	-2.60288	13.4974	0.000238891	0.000776683
LINC01425	-1.18633	16.2239	5.63e-05	0.000209205
LINC01433	-2.1582	33.2273	8.2e-09	6.34e-08
LINC01468	-2.04274	36.3075	1.69e-09	1.48e-08
LINC01511	1.60248	12.3791	0.000434177	0.00133389
LINC01513	2.49751	104.651	1.46e-24	1.32e-22
LINC01552	1.99419	65.413	6.07e-16	1.64e-14
LINC01554	-1.02735	16.8072	4.14e-05	0.000157762
LINC01564	-1.23869	27.8098	1.34e-07	8.29e-07
LINC01571	2.58363	97.4881	5.42e-23	4.21e-21
LINC01611	-1.31118	25.0546	5.57e-07	3.09e-06
LIPC	-1.2658	26.0327	3.36e-07	1.95e-06
LIPF	2.96142	29.7796	4.84e-08	3.27e-07
LMNTD1	2.6395	114.456	1.04e-26	1.15e-24
LMOD1	1.33032	92.7963	5.8e-22	3.89e-20
LPPR3	1.4585	40.8133	1.67e-10	1.74e-09
LPPR4	1.30473	54.8605	1.29e-13	2.36e-12
LRGUK	1.21596	32.3131	1.31e-08	9.73e-08
LRMP	1.35733	80.1719	3.43e-19	1.62e-17
LRP2BP	1.28334	74.9173	4.91e-18	1.94e-16
LRRC10B	1.72116	65.8899	4.77e-16	1.31e-14
LRRC18	2.85961	144.536	2.71e-33	4.38e-31
LRRC26	-1.6436	28.6942	8.48e-08	5.47e-07
LRRC31	1.41042	34.55	4.15e-09	3.38e-08
LRRC36	1.65156	52.7509	3.79e-13	6.34e-12
LRRC37A7P	-1.13026	14.2208	0.000162566	0.000549147
LRRC4	1.59105	92.2201	7.76e-22	5.13e-20
LRRC43	1.11269	47.0561	6.9e-12	9.17e-11
LRRC46	2.92569	256.335	1.08e-57	8.35e-55
LRRC48	2.47403	235.075	4.66e-53	2.35e-50
LRRC66	1.05058	13.9444	0.000188298	0.000626591
LRRC71	3.46008	182.551	1.34e-41	3.78e-39
LRRC74B	3.11877	128.159	1.04e-29	1.38e-27
LRRIQ1	2.29711	157.902	3.25e-36	6.64e-34
LRRK2	2.041	96.6494	8.28e-23	6.29e-21
LRRN3	1.45639	49.6183	1.87e-12	2.77e-11
LRRTM1	2.2195	37.8571	7.61e-10	7.1e-09
LSAMP	1.21154	75.1521	4.36e-18	1.74e-16
LTBP2	1.02823	72.6317	1.56e-17	5.61e-16
LTF	2.14109	67.3674	2.25e-16	6.56e-15
LUZP2	1.11277	24.2494	8.46e-07	4.55e-06
LY6H	1.06346	25.8839	3.63e-07	2.08e-06
LY6K	-1.71716	31.0895	2.46e-08	1.75e-07
LYPD1	-1.04928	23.3559	1.35e-06	6.94e-06
LYPD2	2.85736	94.2547	2.77e-22	1.98e-20
LYPD3	-1.61567	46.387	9.71e-12	1.26e-10
LYPD8	-1.02131	17.0867	3.57e-05	0.000138228
LYVE1	1.71678	76.893	1.8e-18	7.65e-17
MAATS1	1.84039	119.403	8.55e-28	1.05e-25
MACROD2	2.01337	103.388	2.75e-24	2.46e-22
MAD2L1	-1.21484	76.0869	2.71e-18	1.12e-16
MAEL	-2.02792	19.8951	8.18e-06	3.6e-05
MAGEA3	-1.70841	9.35893	0.00221901	0.00577265
MAGEA4	-2.56527	10.3265	0.00131131	0.00360603
MAGEB1	-1.30233	12.5857	0.000388714	0.0012081
MAGEB16	-1.87815	20.7481	5.24e-06	2.4e-05
MAGEB2	-2.81999	21.7602	3.09e-06	1.48e-05
MAGEC3	-1.17941	15.1493	9.93e-05	0.000350198
MAK	1.44082	52.989	3.35e-13	5.67e-12
MAMDC2	1.95991	113.567	1.62e-26	1.78e-24
MAOB	1.20748	69.2496	8.68e-17	2.75e-15
MAP3K19	3.22251	181.167	2.7e-41	7.48e-39
MAP6	1.90942	165.477	7.2e-38	1.61e-35
MAPK10	1.77963	160.123	1.06e-36	2.26e-34
MARCO	1.4752	44.9551	2.02e-11	2.46e-10
MASP1	1.45081	55.2571	1.06e-13	1.96e-12
MBL1P	1.05998	43.9028	3.45e-11	4.03e-10
MBNL1-AS1	1.20983	49.6343	1.85e-12	2.75e-11
MC5R	1.35149	25.2995	4.91e-07	2.76e-06
MCC	1.03924	70.4659	4.68e-17	1.54e-15
MCCD1	-1.02579	9.76864	0.00177514	0.00472026
MCEMP1	1.95787	61.1932	5.17e-15	1.19e-13
MCM10	-1.21711	66.7406	3.1e-16	8.83e-15
MDH1B	2.25094	150.218	1.55e-34	2.92e-32
MEG3	1.16888	23.5604	1.21e-06	6.3e-06
MEIOB	-1.51456	16.2901	5.43e-05	0.000202584
MELK	-1.23051	65.2128	6.72e-16	1.79e-14
MEOX2-AS1	-1.44233	20.1295	7.24e-06	3.22e-05
METTL7A	1.28861	105.915	7.7e-25	7.28e-23
MFAP4	1.98341	132.326	1.27e-30	1.77e-28
MFAP5	-2.02195	54.7727	1.35e-13	2.46e-12
MGAT3	2.03688	88.218	5.86e-21	3.46e-19
MGC27382	1.591	43.9596	3.35e-11	3.93e-10
MGC39584	-1.90831	10.7092	0.00106606	0.00299046
MGP	1.21073	81.929	1.41e-19	7.04e-18
MIA	3.04961	97.5564	5.23e-23	4.09e-21
MIOX	-1.54246	34.7452	3.76e-09	3.08e-08
MIR2052HG	-1.15612	21.2732	3.98e-06	1.87e-05
MIR4435-2HG	-1.0381	77.1081	1.62e-18	6.94e-17
MIR4697HG	1.15665	33.4575	7.28e-09	5.66e-08
MIR650	1.25874	8.24749	0.00408083	0.00996754
MIR7-3HG	-1.88449	10.2325	0.00137987	0.00377394
MIR7844	1.90391	12.3235	0.00044729	0.00137087
MKI67	-1.11841	65.2005	6.77e-16	1.8e-14
MKRN3	-1.02657	13.7063	0.000213738	0.000702287
MKRN9P	-1.01159	8.42414	0.00370271	0.00913465
MMP10	2.29891	49.8068	1.7e-12	2.53e-11
MMP12	-1.01719	16.5121	4.83e-05	0.000182003
MMP13	1.02542	11.9773	0.000538515	0.00161861
MMP19	1.02652	54.0628	1.94e-13	3.43e-12
MMP28	1.16817	26.2298	3.03e-07	1.77e-06
MMRN1	1.42421	78.6045	7.59e-19	3.35e-17
MMRN2	1.01922	72.4339	1.73e-17	6.16e-16
MOBP	1.49526	39.8597	2.73e-10	2.73e-09
MORN5	4.07391	286.24	3.28e-64	4.44e-61
MRAP2	1.31484	35.8872	2.09e-09	1.8e-08
MRC1	1.11012	36.4591	1.56e-09	1.38e-08
MRLN	2.04014	66.0334	4.43e-16	1.23e-14
MROH9	2.30298	90.5563	1.8e-21	1.14e-19
MS4A1	1.68531	65.4046	6.1e-16	1.64e-14
MS4A2	1.77215	117.772	1.95e-27	2.28e-25
MS4A8	3.47687	150.005	1.73e-34	3.2e-32
MSI1	-1.08226	17.1953	3.37e-05	0.000131349
MSMB	-1.66455	17.4108	3.01e-05	0.000118092
MSMP	5.58145	173.184	1.49e-39	3.71e-37
MSTN	4.72643	105.794	8.18e-25	7.6e-23
MT1A	-1.54846	27.7548	1.38e-07	8.52e-07
MT1H	-1.8291	66.1746	4.13e-16	1.15e-14
MT3	1.01154	18.2858	1.9e-05	7.78e-05
MTATP8P1	1.61924	35.0017	3.29e-09	2.73e-08
MTHFD2	-1.08037	99.0497	2.46e-23	2.02e-21
MTL5	-1.24274	48.1252	4e-12	5.56e-11
MTMR7	-2.04618	60.3479	7.95e-15	1.78e-13
MUC17	2.60502	22.5538	2.04e-06	1.01e-05
MUC2	-2.65357	22.3314	2.29e-06	1.13e-05
MUC5AC	3.40915	51.2777	8.02e-13	1.27e-11
MUC6	1.56215	9.92338	0.00163192	0.00437869
MUSTN1	1.79078	96.8718	7.4e-23	5.66e-21
MYBL2	-1.19713	45.4806	1.54e-11	1.92e-10
MYBPC1	1.80327	17.5646	2.78e-05	0.000109734
MYBPH	1.54413	20.3679	6.39e-06	2.87e-05
MYCN	-2.47325	56.627	5.27e-14	1.02e-12
MYCNOS	-1.03163	14.5926	0.000133439	0.0004579
MYCT1	1.13377	77.9521	1.06e-18	4.59e-17
MYEOV	-1.16826	17.4359	2.97e-05	0.000116778
MYH11	1.64824	92.8898	5.53e-22	3.72e-20
MYO16	-1.02389	17.9618	2.25e-05	9.1e-05
MYO18B	-1.21664	14.0616	0.000176923	0.000592928
MYO1A	1.07511	16.4062	5.11e-05	0.000191595
MYO7B	1.3175	37.7561	8.02e-10	7.44e-09
MYOC	2.27778	68.2766	1.42e-16	4.37e-15
MYOCD	1.6259	55.3179	1.03e-13	1.9e-12
MYPN	-1.34238	20.8911	4.86e-06	2.24e-05
MYRF	1.26082	44.5785	2.44e-11	2.95e-10
MYRFL	-2.22597	49.7027	1.79e-12	2.66e-11
MYZAP	1.70991	72.1242	2.02e-17	7.06e-16
NAP1L2	1.10777	44.6915	2.31e-11	2.79e-10
NAV2-AS2	1.31763	26.7947	2.26e-07	1.36e-06
NBPF4	-1.34919	19.5506	9.8e-06	4.25e-05
NBPF6	-1.00891	15.0084	0.000107033	0.000375319
NCAPG	-1.33282	81.1879	2.05e-19	9.99e-18
NCAPH	-1.15936	64.053	1.21e-15	3.1e-14
NDC80	-1.06528	50.4533	1.22e-12	1.86e-11
NDNF	1.13327	35.7831	2.21e-09	1.9e-08
NDRG2	1.09417	70.937	3.69e-17	1.24e-15
NDUFA5P6	-1.22765	12.2683	0.000460708	0.00140659
NEB	-1.30025	34.5859	4.08e-09	3.33e-08
NECAB1	1.67216	64.9547	7.66e-16	2.03e-14
NECAB2	-2.00861	49.0786	2.46e-12	3.56e-11
NEDD9	1.03788	57.6038	3.21e-14	6.48e-13
NEFM	-1.13113	13.8057	0.000202717	0.000669834
NEIL3	-1.83382	88.7882	4.39e-21	2.67e-19
NEK10	2.40022	143.216	5.27e-33	8.4e-31
NEK2	-1.33369	84.2179	4.43e-20	2.34e-18
NEK5	2.47096	163.312	2.14e-37	4.63e-35
NELL2	1.25507	70.7646	4.03e-17	1.34e-15
NEU4	-1.13862	17.92	2.3e-05	9.28e-05
NEUROD1	-3.57296	26.4311	2.73e-07	1.61e-06
NFE4	-2.9123	57.4418	3.48e-14	6.99e-13
NFIX	1.42448	113.264	1.89e-26	2.07e-24
NGFR	2.06997	83.8937	5.22e-20	2.71e-18
NHLRC4	2.03455	128.078	1.08e-29	1.43e-27
NKAIN1	-1.10518	15.5863	7.88e-05	0.000283897
NKAIN4	-1.07781	14.7847	0.000120508	0.000417699
NKX2-3	-2.76671	55.2083	1.08e-13	2e-12
NLRP11	-1.8483	30.6537	3.08e-08	2.15e-07
NLRP7	-1.50063	26.1267	3.2e-07	1.86e-06
NME1	-1.01155	86.5683	1.35e-20	7.61e-19
NME5	1.84718	149.774	1.94e-34	3.56e-32
NME9	2.53859	167.406	2.73e-38	6.22e-36
NMUR1	1.1007	30.0825	4.14e-08	2.83e-07
NMUR2	1.03171	15.9514	6.5e-05	0.000238432
NOTUM	-1.38531	18.8148	1.44e-05	6.04e-05
NOVA1-AS1	-1.13284	18.7995	1.45e-05	6.08e-05
NOVA2	1.07423	40.623	1.85e-10	1.9e-09
NOX5	-1.3366	29.9492	4.44e-08	3.01e-07
NOXO1	-1.08094	23.9965	9.65e-07	5.13e-06
NPAS3	-1.04703	13.0485	0.000303521	0.000964788
NPB	-1.94723	42.8759	5.83e-11	6.55e-10
NPFFR1	1.12385	23.0336	1.59e-06	8.05e-06
NPR1	1.42353	69.4604	7.8e-17	2.49e-15
NPSR1	2.4822	45.6055	1.45e-11	1.81e-10
NPTX1	-1.51753	20.7442	5.25e-06	2.4e-05
NPW	-2.94828	101.241	8.15e-24	7e-22
NPY	-6.62356	55.9719	7.35e-14	1.39e-12
NQO1	-1.27257	43.7512	3.73e-11	4.33e-10
NR0B1	-1.78276	11.3844	0.000740636	0.00215928
NR1I2	1.29537	18.7372	1.5e-05	6.27e-05
NR3C2	1.17802	118.728	1.2e-27	1.44e-25
NR4A3	1.40844	54.9356	1.25e-13	2.28e-12
NRG3	1.32571	30.2307	3.84e-08	2.63e-07
NRIP3	-1.06294	25.7342	3.92e-07	2.24e-06
NTNG2	-2.01045	56.9749	4.41e-14	8.7e-13
NTRK2	1.60569	35.6178	2.4e-09	2.05e-08
NTRK3	1.09022	27.739	1.39e-07	8.58e-07
NTS	-5.77643	91.2271	1.28e-21	8.25e-20
NTSR1	-1.97661	24.2734	8.36e-07	4.5e-06
NUF2	-1.40123	89.0069	3.93e-21	2.41e-19
NUSAP1	-1.03448	70.5069	4.59e-17	1.52e-15
NWD1	3.00077	165.01	9.1e-38	1.99e-35
NXF2	1.06011	11.2696	0.000787885	0.00227924
NXF2B	1.46113	26.4313	2.73e-07	1.61e-06
NXF3	2.26563	88.7129	4.56e-21	2.76e-19
NXPH3	1.14552	44.4169	2.65e-11	3.17e-10
OBP2A	-2.94066	55.5873	8.94e-14	1.68e-12
ODAM	1.72063	39.2678	3.69e-10	3.63e-09
ODC1	-1.26671	38.4335	5.67e-10	5.42e-09
OGN	2.78724	140.547	2.02e-32	3.09e-30
OIP5	-1.35785	78.203	9.3e-19	4.05e-17
OLAH	-1.22612	18.3982	1.79e-05	7.37e-05
OLFM4	3.69949	42.7338	6.27e-11	7.02e-10
OMG	4.43483	388.473	1.78e-86	1.28e-82
ONECUT3	1.03574	10.2698	0.00135228	0.0037088
OPN3	-1.2228	65.4384	6e-16	1.62e-14
OR4C6	-1.29438	17.2193	3.33e-05	0.000129791
OR7E122P	1.29103	28.8025	8.01e-08	5.2e-07
OR7E28P	1.41956	22.2778	2.36e-06	1.15e-05
OR7E36P	1.40334	32.0257	1.52e-08	1.12e-07
OR7E38P	-1.18565	105.905	7.74e-25	7.28e-23
ORC6	-1.11768	87.3943	8.89e-21	5.11e-19
ORM1	-2.03192	46.5055	9.14e-12	1.19e-10
ORM2	-1.52446	26.9284	2.11e-07	1.27e-06
OSBPL6	1.86943	133.318	7.7e-31	1.1e-28
OSGIN1	-1.04177	29.3305	6.1e-08	4.06e-07
OTC	1.14265	21.7966	3.03e-06	1.45e-05
OVCH1	1.72848	44.1114	3.1e-11	3.66e-10
OVCH2	1.36575	31.0964	2.46e-08	1.74e-07
P2RX2	1.08305	20.2945	6.64e-06	2.98e-05
P2RY4	-1.34568	21.1736	4.2e-06	1.95e-05
PACRG	3.00397	229.111	9.32e-52	4.03e-49
PAEP	-2.45014	33.5428	6.97e-09	5.45e-08
PAGE1	-2.34067	12.2371	0.000468475	0.00142751
PAGE2	-3.77076	20.7779	5.16e-06	2.36e-05
PAGE2B	-1.72523	8.39645	0.00375954	0.00925585
PAGE4	1.68691	8.30531	0.00395293	0.00968417
PAGE5	-2.19162	15.0326	0.000105669	0.000371255
PAH	-1.72553	17.4243	2.99e-05	0.000117382
PALMD	1.35397	104.836	1.33e-24	1.21e-22
PANX2	-1.00241	33.5446	6.97e-09	5.45e-08
PAQR9	-2.02702	18.9456	1.34e-05	5.67e-05
PAQR9-AS1	-2.46787	18.4174	1.77e-05	7.31e-05
PARPBP	-1.04865	74.2036	7.05e-18	2.68e-16
PAX2	1.4313	21.3549	3.82e-06	1.8e-05
PAX8	1.13104	26.0075	3.4e-07	1.97e-06
PBK	-1.35113	74.3726	6.47e-18	2.49e-16
PCAT14	-2.1841	28.575	9.01e-08	5.78e-07
PCAT19	1.49939	96.1143	1.08e-22	8.12e-21
PCAT29	-1.07236	17.4137	3.01e-05	0.000117957
PCDH15	1.26515	28.0346	1.19e-07	7.46e-07
PCDH20	1.24041	40.2045	2.29e-10	2.31e-09
PCDHGB7	1.09239	62.1691	3.15e-15	7.52e-14
PCK1	-3.08678	42.6964	6.39e-11	7.14e-10
PCP4	-1.32677	15.7461	7.24e-05	0.000262851
PCSK1	-1.52817	9.9221	0.00163306	0.0043812
PCYT1B	1.51033	49.3367	2.16e-12	3.16e-11
PDE10A	-1.4521	46.4023	9.63e-12	1.25e-10
PDIA2	-1.14167	11.2432	0.000799153	0.00230905
PDZD2	1.0157	37.116	1.11e-09	1.01e-08
PDZD4	1.10445	36.0332	1.94e-09	1.69e-08
PEAR1	1.05865	58.9326	1.63e-14	3.44e-13
PEBP4	1.06949	13.374	0.000255135	0.000824052
PECAM1	1.06753	74.176	7.15e-18	2.71e-16
PEG10	-1.0211	17.0678	3.61e-05	0.000139487
PENK	1.72377	42.5233	6.98e-11	7.74e-10
PFKP	-1.02871	60.7743	6.4e-15	1.46e-13
PFN2	-1.23526	77.5872	1.27e-18	5.5e-17
PGA3	-1.51173	18.9127	1.37e-05	5.76e-05
PGAM2	-1.67502	29.1622	6.66e-08	4.39e-07
PGM5	1.10431	47.8554	4.59e-12	6.29e-11
PGM5P4-AS1	1.11562	32.8119	1.02e-08	7.68e-08
PHACTR1	1.307	91.8803	9.21e-22	6.01e-20
PHOX2A	-1.09961	13.5522	0.000232016	0.000757052
PI15	-2.09218	54.0342	1.97e-13	3.47e-12
PI16	2.60379	109.374	1.34e-25	1.35e-23
PIFO	1.68201	99.5302	1.93e-23	1.59e-21
PIH1D2	1.06179	75.2975	4.05e-18	1.63e-16
PIH1D3	3.51094	197.958	5.83e-45	1.83e-42
PIP	1.18578	15.2983	9.18e-05	0.000325957
PIP5K1B	1.57358	91.7551	9.81e-22	6.36e-20
PIPOX	-1.19925	32.459	1.22e-08	9.08e-08
PIR	-1.00129	43.072	5.28e-11	5.98e-10
PITPNC1	-1.17499	82.964	8.36e-20	4.3e-18
PITX2	-2.06489	46.4457	9.42e-12	1.22e-10
PKD1L2	-1.46941	37.874	7.55e-10	7.05e-09
PKMYT1	-1.19392	74.0143	7.76e-18	2.92e-16
PKNOX2	1.40362	62.0766	3.3e-15	7.85e-14
PLA2G4E	1.68865	53.135	3.11e-13	5.31e-12
PLA2G4F	1.0403	25.9591	3.49e-07	2.01e-06
PLAC1	-1.01632	19.0565	1.27e-05	5.38e-05
PLAC4	-2.36173	35.975	2e-09	1.73e-08
PLAC8	1.37822	53.5211	2.56e-13	4.42e-12
PLAC9	1.48065	107.829	2.93e-25	2.87e-23
PLEKHG7	1.05929	35.1749	3.01e-09	2.52e-08
PLGLB2	-1.63938	39.2467	3.73e-10	3.67e-09
PLK1	-1.05779	58.6585	1.88e-14	3.92e-13
PLLP	1.12612	54.9548	1.23e-13	2.26e-12
PLOD2	-1.44635	95.8336	1.25e-22	9.23e-21
PNCK	-1.08353	19.7198	8.97e-06	3.92e-05
PNMA5	-3.15611	39.6693	3.01e-10	2.99e-09
POLE2	-1.04261	71.4047	2.91e-17	9.94e-16
POLQ	-1.0189	42.7332	6.27e-11	7.02e-10
POLRMTP1	-1.37366	35.2196	2.95e-09	2.47e-08
POPDC3	-2.39112	70.0884	5.67e-17	1.86e-15
POU4F1	-1.28707	22.5651	2.03e-06	1.01e-05
POU6F2	-1.59043	28.5606	9.08e-08	5.82e-07
POU6F2-AS2	-1.32316	21.3158	3.9e-06	1.83e-05
PPEF1	-1.17345	23.462	1.27e-06	6.61e-06
PPIL6	1.61394	133.843	5.91e-31	8.54e-29
PPP1R14BP2	-1.18686	25.4857	4.46e-07	2.52e-06
PPP1R14C	1.03485	35.4318	2.64e-09	2.24e-08
PPP1R14D	-1.35582	22.9784	1.64e-06	8.27e-06
PPP1R32	1.90051	143.571	4.41e-33	7.07e-31
PPP1R42	3.40438	200.846	1.37e-45	4.35e-43
PPP2R2C	-1.39322	20.6165	5.61e-06	2.55e-05
PPP4R4	1.04269	28.5468	9.15e-08	5.86e-07
PPY	-1.16535	15.9473	6.51e-05	0.000238865
PRAC2	-1.33167	14.7487	0.000122834	0.00042508
PRAM1	1.06213	51.4245	7.44e-13	1.18e-11
PRAME	-2.18154	36.812	1.3e-09	1.16e-08
PRAP1	-1.7575	22.7857	1.81e-06	9.08e-06
PRB1	2.75922	11.8716	0.000569958	0.0017046
PRB3	2.86116	60.1561	8.76e-15	1.94e-13
PRC1	-1.14956	89.1087	3.74e-21	2.29e-19
PRCAT47	-1.61703	29.9043	4.54e-08	3.08e-07
PRDM9	-1.15929	19.2172	1.17e-05	4.98e-05
PREX2	1.12307	50.283	1.33e-12	2.01e-11
PRG4	4.9649	207.134	5.8e-47	2.09e-44
PRH2	2.0545	22.3019	2.33e-06	1.14e-05
PRODH2	-2.29472	11.4563	0.000712525	0.00208491
PRR11	-1.0035	52.4417	4.43e-13	7.35e-12
PRR29	1.72615	133.62	6.61e-31	9.49e-29
PRR4	2.83756	107.195	4.03e-25	3.9e-23
PRR9	1.18626	17.31	3.18e-05	0.000124185
PRSS1	3.49784	49.5367	1.95e-12	2.88e-11
PRSS12	1.27753	43.63	3.97e-11	4.58e-10
PRSS2	3.47834	56.9017	4.58e-14	8.99e-13
PRSS29P	-2.62938	35.6318	2.38e-09	2.04e-08
PRSS33	2.55519	48.9807	2.58e-12	3.71e-11
PRSS53	-1.00937	24.8021	6.35e-07	3.48e-06
PRSS56	-1.03395	16.8952	3.95e-05	0.000151385
PRX	1.84885	95.7843	1.28e-22	9.44e-21
PSCA	1.3395	11.5153	0.000690247	0.00202821
PSG1	-3.64645	34.5823	4.09e-09	3.33e-08
PSG2	-2.21865	17.5395	2.81e-05	0.000111108
PSG3	-4.39847	55.41	9.78e-14	1.82e-12
PSG4	-4.47638	33.9621	5.62e-09	4.48e-08
PSG5	-5.0163	46.2688	1.03e-11	1.33e-10
PSG6	-1.94794	23.9855	9.71e-07	5.15e-06
PSG8	-2.38531	24.2546	8.44e-07	4.54e-06
PSG9	-1.38752	16.8587	4.03e-05	0.000153914
PTGDS	1.35013	66.6848	3.19e-16	9.05e-15
PTGES	-1.23666	45.6423	1.42e-11	1.78e-10
PTGFR	1.34434	34.9006	3.47e-09	2.86e-08
PTGR1	-1.18951	56.6551	5.19e-14	1.01e-12
PTPN13	1.7473	111.075	5.7e-26	5.96e-24
PTPN21	1.07119	63.5211	1.59e-15	4e-14
PTPRB	1.35283	73.4007	1.06e-17	3.9e-16
PTPRD	1.13052	50.719	1.07e-12	1.64e-11
PTTG1	-1.01388	62.5824	2.56e-15	6.18e-14
PVT1_3	1.42623	8.42703	0.00369684	0.00912224
PYCR1	-1.00156	57.2863	3.77e-14	7.52e-13
PYDC1	-2.02103	26.3443	2.86e-07	1.68e-06
PYY	-1.99985	39.8409	2.76e-10	2.75e-09
PZP	2.28049	104.789	1.36e-24	1.24e-22
QPCT	-1.65355	59.9133	9.91e-15	2.17e-13
RAB36	1.2073	93.5681	3.92e-22	2.72e-20
RAD51	-1.08099	72.4298	1.73e-17	6.16e-16
RAD51AP1	-1.09788	68.746	1.12e-16	3.5e-15
RAD54L	-1.00743	51.8951	5.85e-13	9.5e-12
RAET1L	1.2909	17.4114	3.01e-05	0.000118077
RAI2	1.50851	137.424	9.74e-32	1.44e-29
RAMP1	-1.04869	35.513	2.53e-09	2.16e-08
RAMP2	1.1889	65.3095	6.4e-16	1.71e-14
RAMP3	1.44709	74.8788	5.01e-18	1.98e-16
RARRES1	-1.19393	30.2615	3.78e-08	2.59e-07
RASGRF1	1.07781	18.5565	1.65e-05	6.84e-05
RASSF2	1.00803	106.177	6.75e-25	6.41e-23
RBM24	1.1582	27.5436	1.54e-07	9.44e-07
RBM46	-1.91056	24.0191	9.54e-07	5.07e-06
RBMS3	1.17438	86.3722	1.49e-20	8.32e-19
RBP2	1.6645	26.4479	2.71e-07	1.6e-06
RDH10	-1.06404	42.551	6.89e-11	7.65e-10
RECQL4	-1.18617	68.9447	1.01e-16	3.18e-15
REG3A	3.05987	27.5101	1.56e-07	9.59e-07
REG4	3.75771	35.0382	3.23e-09	2.69e-08
RELN	-1.72622	37.5021	9.13e-10	8.41e-09
RERGL	-1.46977	19.2644	1.14e-05	4.87e-05
RET	-1.79778	36.1485	1.83e-09	1.6e-08
RETN	1.33177	28.5055	9.34e-08	5.96e-07
RETNLB	-1.18971	21.3842	3.76e-06	1.77e-05
RFX2	1.10162	93.123	4.91e-22	3.31e-20
RFX6	-1.52814	14.68	0.00012739	0.000439232
RGCC	1.23485	75.3743	3.89e-18	1.57e-16
RGS13	1.28217	46.2672	1.03e-11	1.33e-10
RGS20	-1.45499	38.0637	6.85e-10	6.46e-09
RGS22	2.46766	165.173	8.38e-38	1.85e-35
RGS7BP	1.19329	32.0404	1.51e-08	1.11e-07
RGS9	1.01139	33.5745	6.86e-09	5.37e-08
RHCG	-2.25525	31.5536	1.94e-08	1.4e-07
RHOV	-1.4929	42.9733	5.55e-11	6.25e-10
RHOXF1-AS1	1.51096	44.4259	2.64e-11	3.16e-10
RIBC1	1.44167	113.237	1.91e-26	2.08e-24
RIC3	1.31839	55.3193	1.02e-13	1.9e-12
RIMKLB	-1.08279	40.2584	2.22e-10	2.26e-09
RIMS1	1.0092	17.7349	2.54e-05	0.000101367
RIMS2	-1.03492	14.383	0.000149144	0.00050745
RIPPLY2	-1.11007	9.27103	0.00232806	0.00602265
RN7SKP51	1.39276	42.169	8.37e-11	9.21e-10
RN7SKP54	3.92918	22.2695	2.37e-06	1.16e-05
RN7SL475P	1.00439	23.0862	1.55e-06	7.86e-06
RNASEH1P1	-1.07262	13.5032	0.00023816	0.000774655
RNF144A-AS1	-1.04172	36.8816	1.26e-09	1.13e-08
RNF183	-1.17511	19.9811	7.82e-06	3.46e-05
RNF186	-1.73501	38.2788	6.13e-10	5.83e-09
RNF7P1	1.10753	21.3515	3.82e-06	1.8e-05
RNFT2	-1.12139	47.7044	4.96e-12	6.76e-11
RNU1-123P	1.59542	12.22	0.000472795	0.00143946
RNU4-9P	1.03803	10.8252	0.00100127	0.00282554
RNU6-12P	1.43383	9.98293	0.00157998	0.0042562
RNU6-1327P	1.75144	8.70416	0.00317485	0.00795107
RNU6-13P	1.43383	9.98293	0.00157998	0.0042562
RNU6-16P	4.03443	13.5666	0.000230248	0.000751858
RNU6-32P	1.43383	9.98293	0.00157998	0.0042562
RNU6-98P	2.13884	10.6008	0.00113036	0.00315368
RNY1P11	1.32135	8.3387	0.00388093	0.00952549
RNY4	7.78812	12.2983	0.000453373	0.00138774
ROBO2	1.78513	110.017	9.71e-26	9.83e-24
ROBO4	1.38028	79.1014	5.9e-19	2.68e-17
ROPN1L	3.21928	209.791	1.53e-47	5.79e-45
ROS1	1.50586	53.0981	3.17e-13	5.4e-12
RPL10L	-1.21564	18.3854	1.8e-05	7.42e-05
RPL13AP17	2.59373	76.9599	1.74e-18	7.42e-17
RPL39L	-1.15953	50.9015	9.71e-13	1.51e-11
RPS20P22	-1.15284	16.2725	5.49e-05	0.000204402
RPS3AP34	1.20921	24.8834	6.09e-07	3.35e-06
RPSAP52	-1.07638	13.3033	0.000264944	0.000853439
RPTN	1.03337	13.5852	0.000227977	0.000745004
RRAD	1.06847	32.514	1.18e-08	8.84e-08
RRM2	-1.22754	64.8255	8.18e-16	2.16e-14
RSPH1	3.17161	302.123	1.14e-67	2.24e-64
RSPH10B	2.68444	126.691	2.17e-29	2.85e-27
RSPH10B2	2.83166	140.883	1.71e-32	2.64e-30
RSPH14	1.73779	87.6654	7.75e-21	4.48e-19
RSPH4A	3.42579	255.515	1.63e-57	1.22e-54
RSPH9	1.68741	107.75	3.05e-25	2.97e-23
RSPO1	2.42161	82.4747	1.07e-19	5.45e-18
RSPO3	-1.83651	48.0455	4.16e-12	5.76e-11
RSPO4	1.38581	41.617	1.11e-10	1.19e-09
RTKN2	2.01055	85.6242	2.18e-20	1.18e-18
RTN4RL1	1.57317	78.2276	9.18e-19	4.02e-17
RXFP1	1.35749	40.4352	2.03e-10	2.08e-09
RXRG	1.63873	48.0289	4.2e-12	5.81e-11
RYR3	1.07498	19.1228	1.23e-05	5.21e-05
S100A8	-2.1118	54.522	1.54e-13	2.76e-12
S100A9	-1.38745	29.8163	4.75e-08	3.21e-07
S100P	-2.08667	47.5991	5.23e-12	7.09e-11
S1PR1	1.45221	105.06	1.18e-24	1.09e-22
SAA2-SAA4	1.17907	17.7732	2.49e-05	9.95e-05
SAPCD2	-1.07922	59.3825	1.3e-14	2.8e-13
SAXO2	2.52452	201.624	9.23e-46	3.03e-43
SBSN	-1.5348	17.6165	2.7e-05	0.000107189
SCARA5	1.58998	40.463	2e-10	2.05e-09
SCARNA7	1.98917	30.4938	3.35e-08	2.31e-07
SCG2	2.50417	46.8365	7.72e-12	1.02e-10
SCGB1A1	7.24537	352.81	1.04e-78	4.48e-75
SCGB3A1	2.31202	41.9519	9.35e-11	1.02e-09
SCML2	-1.00094	24.556	7.22e-07	3.92e-06
SCN3A	-1.43632	16.3004	5.41e-05	0.000201549
SCN4B	2.05033	144.89	2.27e-33	3.72e-31
SCN7A	2.10319	147.968	4.82e-34	8.42e-32
SCTR	1.02102	16.7863	4.18e-05	0.000159367
SCUBE1	1.57451	46.1108	1.12e-11	1.43e-10
SCX	-1.27473	36.3026	1.69e-09	1.48e-08
SDPR	1.82065	91.7646	9.76e-22	6.35e-20
SDS	-1.33561	45.3857	1.62e-11	2.01e-10
SEC14L3	3.22109	125.764	3.46e-29	4.52e-27
SEC14L6	1.076	32.5585	1.16e-08	8.65e-08
SELE	1.2085	33.9133	5.76e-09	4.58e-08
SELP	1.65167	134.284	4.74e-31	6.88e-29
SEMA3G	1.45269	66	4.51e-16	1.25e-14
SEMA5A	1.42627	64.3167	1.06e-15	2.74e-14
SEMA6D	1.16987	38.999	4.24e-10	4.13e-09
SERPINA6	-1.29342	10.1688	0.00142839	0.00389142
SERPINB11	2.00967	40.5186	1.95e-10	2e-09
SERPINB13	2.95064	60.1846	8.64e-15	1.91e-13
SERPINB2	1.95219	38.6664	5.03e-10	4.85e-09
SERPINB4	1.11508	9.34521	0.00223569	0.00581145
SERPIND1	1.45826	22.7125	1.88e-06	9.4e-06
SERPINI2	1.30147	36.9488	1.21e-09	1.09e-08
SERTM1	2.57509	51.6437	6.65e-13	1.07e-11
SFRP5	2.2715	80.4767	2.94e-19	1.4e-17
SFT2D3	-1.23026	16.7342	4.3e-05	0.000163459
SFTPA1	1.71639	32.3955	1.26e-08	9.37e-08
SFTPA2	1.49757	24.8472	6.21e-07	3.4e-06
SFTPC	2.80409	50.5864	1.14e-12	1.75e-11
SFTPD	1.49858	35.0548	3.21e-09	2.67e-08
SGCA	1.30955	71.8714	2.3e-17	7.96e-16
SGCG	1.95369	63.446	1.65e-15	4.13e-14
SGOL1	-1.10204	63.302	1.77e-15	4.4e-14
SH2D3C	1.10001	69.6881	6.95e-17	2.25e-15
SH2D5	-1.00814	15.8404	6.89e-05	0.000251175
SH3GL3	1.88143	50.7578	1.04e-12	1.61e-11
SHCBP1	-1.01911	74.4754	6.14e-18	2.37e-16
SHISA3	1.79699	27.4011	1.65e-07	1.01e-06
SHOX2	-1.36953	42.9914	5.5e-11	6.2e-10
SHROOM4	1.33623	103.237	2.97e-24	2.64e-22
SIGLEC17P	1.24842	60.5895	7.03e-15	1.59e-13
SIRPB1	1.17028	43.0798	5.26e-11	5.96e-10
SIX3	-1.1458	18.0313	2.17e-05	8.79e-05
SKA1	-1.03384	47.3936	5.81e-12	7.82e-11
SKA3	-1.28352	88.8769	4.2e-21	2.56e-19
SLC12A3	-1.32921	22.1505	2.52e-06	1.23e-05
SLC14A1	1.27267	36.8837	1.25e-09	1.12e-08
SLC14A2	-2.1343	23.116	1.53e-06	7.76e-06
SLC15A2	1.15111	59.263	1.38e-14	2.95e-13
SLC16A14	-1.99229	77.2473	1.51e-18	6.48e-17
SLC1A1	1.16681	44.5759	2.45e-11	2.95e-10
SLC1A6	-1.99265	25.0545	5.57e-07	3.09e-06
SLC22A4	1.74553	123.89	8.9e-29	1.13e-26
SLC23A1	1.15901	30.2782	3.74e-08	2.57e-07
SLC25A21	-1.21314	38.6386	5.1e-10	4.92e-09
SLC25A5P5	-1.2085	25.6629	4.07e-07	2.32e-06
SLC26A4	-1.2949	15.2627	9.35e-05	0.000331731
SLC28A2	-1.20986	11.3103	0.000770786	0.00223485
SLC2A1	-1.02942	34.4873	4.29e-09	3.48e-08
SLC30A10	-2.47357	46.5238	9.05e-12	1.18e-10
SLC34A2	1.11373	34.8441	3.57e-09	2.94e-08
SLC35F4	-1.24639	18.4937	1.7e-05	7.05e-05
SLC38A8	-2.09987	32.8485	9.96e-09	7.56e-08
SLC39A5	-1.45064	17.8524	2.39e-05	9.57e-05
SLC39A8	1.12176	62.5967	2.54e-15	6.15e-14
SLC46A2	1.46155	37.5884	8.74e-10	8.07e-09
SLC51B	-1.7391	35.2853	2.85e-09	2.39e-08
SLC5A12	-1.54145	30.666	3.06e-08	2.14e-07
SLC5A5	-1.69742	28.5369	9.19e-08	5.88e-07
SLC5A7	1.3922	26.0456	3.33e-07	1.93e-06
SLC5A8	1.45711	24.6188	6.99e-07	3.8e-06
SLC5A9	1.01448	17.8846	2.35e-05	9.42e-05
SLC6A10P	-1.04072	9.09717	0.00256006	0.00655158
SLC6A2	-1.27837	11.987	0.000535727	0.00161157
SLC6A4	2.53504	34.2194	4.92e-09	3.96e-08
SLC7A2	-1.32685	34.4314	4.42e-09	3.58e-08
SLC7A5	-1.2033	54.7097	1.4e-13	2.53e-12
SLC9A4	2.22659	40.532	1.93e-10	1.99e-09
SLIT2	1.51096	105.804	8.14e-25	7.6e-23
SLIT3	1.71826	117.291	2.48e-27	2.89e-25
SMAD6	1.01676	42.6673	6.49e-11	7.23e-10
SMIM24	1.60066	26.0632	3.3e-07	1.92e-06
SMKR1	-1.89971	81.6649	1.61e-19	7.97e-18
SMOC1	-1.04123	10.8363	0.00099531	0.00280984
SNORD116-1	4.89937	15.3372	8.99e-05	0.000320063
SNORD116-2	4.94557	15.4308	8.56e-05	0.000306046
SNORD116-26	2.68515	10.6603	0.00109458	0.00306135
SNORD116-3	5.77355	17.092	3.56e-05	0.000137873
SNORD116-5	3.04898	11.4735	0.000705973	0.00206797
SNORD116-6	5.26066	16.0652	6.12e-05	0.000225741
SNORD116-7	3.04898	11.4735	0.000705973	0.00206797
SNORD116-8	5.73266	17.0104	3.72e-05	0.000143311
SNORD116-9	5.77355	17.092	3.56e-05	0.000137873
SNORD125	1.63908	8.62591	0.00331415	0.00826171
SNORD21	5.88316	17.3103	3.17e-05	0.000124185
SNORD3B-1	-1.39206	15.8885	6.72e-05	0.00024566
SNORD83A	3.17821	11.754	0.000607124	0.00180603
SNORD91B	1.83837	23.7818	1.08e-06	5.68e-06
SNRPCP1	-1.14903	16.9952	3.75e-05	0.000144334
SNTN	4.52213	393.682	1.31e-87	2.55e-83
SNX29P2	1.28651	50.3196	1.31e-12	1.98e-11
SNX30	1.00713	62.4174	2.78e-15	6.67e-14
SORBS1	1.21944	115.646	5.68e-27	6.44e-25
SOST	-2.20338	27.9984	1.21e-07	7.6e-07
SOSTDC1	2.14658	56.4521	5.76e-14	1.11e-12
SOX17	1.24173	44.4972	2.55e-11	3.05e-10
SOX7	1.55484	82.9591	8.38e-20	4.3e-18
SP9	-1.11747	12.018	0.000526884	0.00158717
SPAG11A	-4.59843	18.2821	1.9e-05	7.79e-05
SPAG11B	-5.46108	25.1003	5.44e-07	3.03e-06
SPAG4	-1.13064	65.9815	4.55e-16	1.26e-14
SPAG5	-1.20322	79.3431	5.22e-19	2.39e-17
SPAG6	2.92289	147.898	4.99e-34	8.65e-32
SPAG8	2.56687	205.102	1.61e-46	5.53e-44
SPANXA1	-1.52358	17.6107	2.71e-05	0.000107476
SPANXA2	-1.65463	19.7019	9.05e-06	3.95e-05
SPANXB1	-2.84212	25.419	4.61e-07	2.6e-06
SPANXC	-2.07378	15.558	8e-05	0.000287748
SPANXD	-1.9035	21.7115	3.17e-06	1.51e-05
SPARCL1	1.27063	105.888	7.8e-25	7.31e-23
SPATA17	1.02556	56.0543	7.05e-14	1.34e-12
SPATA18	2.54934	229.518	7.6e-52	3.36e-49
SPATA21	-1.02072	15.387	8.76e-05	0.000312493
SPATA4	2.57867	130.729	2.84e-30	3.89e-28
SPATS1	3.03976	144.551	2.69e-33	4.38e-31
SPC24	-1.06029	54.5112	1.55e-13	2.77e-12
SPC25	-1.09018	57.6677	3.1e-14	6.29e-13
SPDYC	-1.48547	11.9442	0.000548173	0.00164432
SPEF1	2.46329	153.163	3.53e-35	6.82e-33
SPERT	-1.21288	27.9314	1.26e-07	7.85e-07
SPESP1	-1.1855	21.7853	3.05e-06	1.46e-05
SPINK1	-1.17193	11.4206	0.000726341	0.00212075
SPINK13	2.28018	38.6946	4.96e-10	4.78e-09
SPINK4	-2.68703	16.6596	4.47e-05	0.000169514
SPINK5	1.9111	61.5683	4.28e-15	1.01e-13
SPN	1.07142	57.6902	3.07e-14	6.23e-13
SPOCK1	-1.05378	18.7047	1.53e-05	6.37e-05
SPOCK2	1.28392	52.0814	5.32e-13	8.7e-12
SPP2	-1.62889	23.0569	1.57e-06	7.96e-06
SPRR1A	1.8694	13.761	0.0002076	0.0006843
SPRR2A	3.23485	44.2448	2.9e-11	3.43e-10
SPRR2B	2.14257	14.46	0.000143164	0.000489026
SPRR2E	2.40022	13.1977	0.000280293	0.00089794
SPRR2G	1.4124	12.4543	0.000417037	0.00128634
SPRY4-IT1	1.1123	29.8979	4.55e-08	3.09e-07
SPX	-2.76505	70.5029	4.6e-17	1.52e-15
SRD5A2	1.39153	34.6975	3.85e-09	3.15e-08
SRGAP3-AS2	5.16085	325.419	9.56e-73	2.59e-69
SRL	1.33922	33.1787	8.41e-09	6.48e-08
SRXN1	-1.27765	48.7223	2.95e-12	4.2e-11
SSTR1	1.717	56.2225	6.47e-14	1.24e-12
SSTR5-AS1	1.87076	27.7132	1.41e-07	8.69e-07
SSX1	-2.17224	10.4745	0.00121033	0.00335432
SSX2	-2.11673	22.0709	2.63e-06	1.27e-05
SSX2B	-1.72501	17.2958	3.2e-05	0.000125055
SSX4	-2.26907	37.3823	9.71e-10	8.9e-09
SSX4B	-3.25969	46.6581	8.45e-12	1.11e-10
SSX6	-1.57998	16.754	4.26e-05	0.000161902
ST8SIA6	1.44406	39.8821	2.7e-10	2.7e-09
STARD9	1.00617	49.0516	2.49e-12	3.59e-11
STC1	-1.26319	47.6727	5.04e-12	6.86e-11
STEAP1	-1.21299	44.0306	3.23e-11	3.8e-10
STEAP1B	-1.618	53.4971	2.59e-13	4.48e-12
STMN2	-1.78822	27.3306	1.71e-07	1.05e-06
STMND1	2.38151	122.192	2.1e-28	2.64e-26
STOML3	3.94353	237.835	1.17e-53	6.48e-51
STRA8	-1.70935	17.7014	2.58e-05	0.00010298
STRIP2	-1.11168	33.0056	9.19e-09	7.03e-08
STX11	1.11996	51.0387	9.06e-13	1.42e-11
STXBP6	1.83665	76.7682	1.92e-18	8.13e-17
SULT1B1	1.61238	39.8817	2.7e-10	2.7e-09
SULT1C4	1.75385	94.5492	2.39e-22	1.73e-20
SUN3	-1.68792	21.4521	3.63e-06	1.72e-05
SUSD2	1.61514	47.8292	4.65e-12	6.37e-11
SVEP1	1.37317	65.5476	5.67e-16	1.54e-14
SYNDIG1L	1.44418	42.1577	8.42e-11	9.25e-10
SYNGR4	-1.22147	26.0903	3.26e-07	1.9e-06
SYNPO	1.08183	97.9924	4.2e-23	3.33e-21
SYNPO2	1.38711	94.4857	2.47e-22	1.78e-20
SYT15	1.23408	40.6376	1.83e-10	1.89e-09
SYT8	1.45954	32.6916	1.08e-08	8.13e-08
TAC1	4.99731	45.7755	1.33e-11	1.67e-10
TAC4	-1.44738	13.7297	0.00021109	0.000694429
TACC1	1.06811	89.3912	3.24e-21	1.99e-19
TAF7L	-1.20562	15.5815	7.9e-05	0.000284468
TAL1	1.44236	60.7136	6.6e-15	1.5e-13
TATDN2P1	-1.03251	14.4666	0.000142667	0.000487406
TBC1D3H	-1.025	9.62982	0.00191444	0.00505898
TBX10	-1.68789	23.1454	1.5e-06	7.66e-06
TBX15	-1.45545	46.6874	8.33e-12	1.1e-10
TBX18	-1.29263	23.2344	1.43e-06	7.34e-06
TBX2	1.13383	73.0723	1.25e-17	4.56e-16
TBX4	1.48358	98.4207	3.38e-23	2.72e-21
TBX5	1.06414	74.5491	5.91e-18	2.3e-16
TBX5-AS1	1.21174	78.9446	6.39e-19	2.88e-17
TCEAL2	2.47192	105.097	1.16e-24	1.08e-22
TCF21	2.13709	121.665	2.73e-28	3.4e-26
TCL1A	1.25846	32.3665	1.28e-08	9.5e-08
TCL6_3	1.90216	10.5243	0.00117818	0.00327234
TCP11X2	1.05971	24.2724	8.36e-07	4.5e-06
TCTE1	3.238	173.113	1.55e-39	3.8e-37
TCTEX1D1	2.63883	167.903	2.12e-38	4.94e-36
TCTEX1D4	2.15213	85.1911	2.71e-20	1.46e-18
TDRD5	-1.11994	22.789	1.81e-06	9.06e-06
TEK	1.74768	93.2668	4.57e-22	3.13e-20
TEKT1	4.4747	284.827	6.66e-64	8.01e-61
TEKT2	2.40737	135.417	2.68e-31	3.94e-29
TEKT3	1.61289	68.1522	1.51e-16	4.62e-15
TEKT4	2.50042	107.964	2.74e-25	2.71e-23
TESC	-1.18477	23.4107	1.31e-06	6.77e-06
TEX101	1.01981	8.30519	0.00395319	0.00968417
TEX19	-1.84132	22.3247	2.3e-06	1.13e-05
TEX26	2.53272	96.7232	7.97e-23	6.08e-21
TF	-3.42318	74.7524	5.34e-18	2.1e-16
TFAP2B	1.689	22.3197	2.31e-06	1.13e-05
TFAP2D	-1.11138	10.9157	0.000953535	0.00270508
TFF2	4.87632	48.398	3.48e-12	4.9e-11
TFR2	-1.2376	50.2714	1.34e-12	2.02e-11
TGFBR3	1.39879	66.9508	2.78e-16	8e-15
TGM1	1.26682	49.7062	1.79e-12	2.66e-11
THBD	1.41508	98.3581	3.49e-23	2.8e-21
THPO	-1.73916	50.4393	1.23e-12	1.87e-11
THSD1	1.25732	70.6839	4.19e-17	1.39e-15
TK1	-1.1544	68.5718	1.22e-16	3.8e-15
TKTL1	-3.17896	58.5236	2.01e-14	4.18e-13
TM4SF19	-1.30817	37.3237	1e-09	9.15e-09
TM4SF20	-3.92558	45.4631	1.56e-11	1.94e-10
TM4SF4	1.32676	9.69732	0.00184537	0.00489079
TMED6	-1.41585	27.1332	1.9e-07	1.15e-06
TMEM100	2.1433	63.3054	1.77e-15	4.4e-14
TMEM132C	1.66462	43.7653	3.7e-11	4.31e-10
TMEM132D	1.02397	13.3375	0.00026015	0.000839624
TMEM190	5.75875	392.504	2.36e-87	2.55e-83
TMEM212	3.73138	210.668	9.82e-48	3.8e-45
TMEM229A	-2.53961	35.9213	2.05e-09	1.78e-08
TMEM231	1.59634	185.628	2.86e-42	8.27e-40
TMEM232	2.93474	233.444	1.06e-52	5.09e-50
TMEM246	1.04869	30.4612	3.41e-08	2.35e-07
TMEM252	1.16573	19.4532	1.03e-05	4.45e-05
TMEM82	-1.21792	22.4641	2.14e-06	1.06e-05
TMPRSS11A	1.20157	17.8925	2.34e-05	9.39e-05
TMPRSS11E	-1.50785	25.283	4.95e-07	2.78e-06
TMSB15A	1.14221	22.6197	1.97e-06	9.83e-06
TNFRSF13B	1.3425	52.081	5.33e-13	8.7e-12
TNFRSF13C	1.12447	43.5883	4.05e-11	4.67e-10
TNFSF11	-1.22235	25.9611	3.48e-07	2.01e-06
TNMD	-1.36528	18.2745	1.91e-05	7.82e-05
TNNC1	1.30205	35.353	2.75e-09	2.32e-08
TNNI3	-1.15952	16.8627	4.02e-05	0.000153615
TNNT1	-1.24721	20.9558	4.7e-06	2.17e-05
TNNT3	2.59605	104.367	1.68e-24	1.52e-22
TNR	1.16898	22.8489	1.75e-06	8.81e-06
TNS1	1.17645	85.9183	1.88e-20	1.03e-18
TNXB	2.21476	179.443	6.41e-41	1.74e-38
TOP1P1	1.15611	19.5115	1e-05	4.33e-05
TOP2A	-1.29899	70.7074	4.14e-17	1.38e-15
TP53AIP1	1.57995	44.007	3.27e-11	3.84e-10
TP63	1.53511	36.8257	1.29e-09	1.16e-08
TP73	1.00414	46.318	1.01e-11	1.3e-10
TPPP3	2.31829	149.483	2.25e-34	4.09e-32
TPRG1	1.30404	66.9199	2.83e-16	8.11e-15
TPSAB1	1.37311	62.9798	2.09e-15	5.13e-14
TPSB2	1.43556	61.2307	5.08e-15	1.18e-13
TPSD1	1.39467	45.4697	1.55e-11	1.93e-10
TPX2	-1.19873	54.2019	1.81e-13	3.21e-12
TREML2	1.19776	22.3231	2.3e-06	1.13e-05
TRIM16L	-1.23585	41.3213	1.29e-10	1.37e-09
TRIM31	-1.67409	35.2064	2.97e-09	2.48e-08
TRIM48	4.81538	36.6432	1.42e-09	1.26e-08
TRIM72	-2.41588	40.3258	2.15e-10	2.19e-09
TROAP	-1.59684	96.0815	1.1e-22	8.23e-21
TRPM2	-1.07958	59.9485	9.74e-15	2.14e-13
TRPM2-AS	-1.54286	33.4638	7.26e-09	5.65e-08
TRPV6	1.47246	52.0548	5.4e-13	8.8e-12
TSACC	-1.10276	44.0817	3.15e-11	3.71e-10
TSKU	-1.24361	68.4616	1.29e-16	4e-15
TSLP	1.20772	31.131	2.41e-08	1.71e-07
TSNAXIP1	2.1797	124.941	5.24e-29	6.8e-27
TSPAN19	4.79786	299.678	3.87e-67	6.99e-64
TTC16	2.311	109.667	1.16e-25	1.17e-23
TTC21A	1.01384	65.5057	5.79e-16	1.57e-14
TTC25	1.94233	158.721	2.15e-36	4.48e-34
TTC29	3.95461	245.352	2.68e-55	1.76e-52
TTC34	1.1643	26.4784	2.67e-07	1.58e-06
TTK	-1.11104	53.2232	2.98e-13	5.09e-12
TTLL10	3.04813	174.764	6.74e-40	1.76e-37
TTLL10-AS1	1.63143	42.0216	9.03e-11	9.85e-10
TTLL9	2.42746	121.757	2.61e-28	3.27e-26
TUB	1.0423	49.264	2.24e-12	3.27e-11
TUBA3E	-2.9226	35.6007	2.42e-09	2.07e-08
TUBA4B	4.33982	285.59	4.54e-64	5.79e-61
TUSC8	-1.11415	9.30122	0.00229001	0.00593626
TXNRD1	-1.53051	77.3529	1.43e-18	6.17e-17
UBBP4	-1.15621	29.3754	5.96e-08	3.98e-07
UBD	-1.02812	23.8657	1.03e-06	5.46e-06
UBE2C	-1.51984	67.8338	1.78e-16	5.28e-15
UBE2S	-1.05567	70.8919	3.77e-17	1.27e-15
UBE2SP1	-1.14761	51.1535	8.54e-13	1.35e-11
UBE2SP2	-1.18873	76.3608	2.36e-18	9.9e-17
UBE2T	-1.18853	83.7542	5.6e-20	2.9e-18
UBXN10	1.1583	65.9377	4.65e-16	1.29e-14
UCHL1	-1.18013	19.9829	7.81e-06	3.46e-05
UCK2	-1.1085	69.2704	8.59e-17	2.73e-15
UCKL1-AS1	1.15828	35.4427	2.63e-09	2.23e-08
UGDH	-1.13149	49.3491	2.14e-12	3.14e-11
UGT1A6	-1.18837	8.33624	0.0038862	0.00953732
UGT2A1	2.1501	30.3637	3.58e-08	2.47e-07
UGT2A3	1.65733	13.03	0.000306547	0.000973549
UGT2B11	-2.60228	37.1744	1.08e-09	9.83e-09
UGT2B15	2.0694	23.6039	1.18e-06	6.17e-06
UGT2B4	-2.23381	33.5753	6.86e-09	5.37e-08
UGT3A1	-2.56658	38.3887	5.8e-10	5.54e-09
UMODL1	-2.0674	50.4302	1.23e-12	1.88e-11
UMODL1-AS1	1.62783	47.1405	6.61e-12	8.83e-11
UNC5B-AS1	1.26463	37.9038	7.43e-10	6.97e-09
UPF3BP3	2.33404	9.55474	0.00199434	0.0052458
UPK3B	2.173	51.4694	7.27e-13	1.16e-11
UPK3BP1	1.79212	32.8019	1.02e-08	7.72e-08
UQCC2	-1.00373	94.0314	3.11e-22	2.18e-20
USH1C	1.11647	11.5055	0.000693893	0.00203672
USHBP1	1.20896	56.1421	6.74e-14	1.28e-12
USP2	1.23483	72.1801	1.96e-17	6.88e-16
VAX1	-1.02819	17.0008	3.74e-05	0.000143961
Vax2os1_3	-1.03046	13.2943	0.000266219	0.000857166
VCAN-AS1	-1.40938	9.57313	0.00197446	0.00520045
VCX	-3.61417	45.6424	1.42e-11	1.78e-10
VCX3B	-1.95209	28.4212	9.76e-08	6.2e-07
VCY	-2.62029	19.1963	1.18e-05	5.03e-05
VEPH1	1.02809	28.4653	9.54e-08	6.07e-07
VIL1	-1.11591	10.3292	0.0013094	0.00360215
VILL	1.5785	74.6079	5.74e-18	2.24e-16
VIPR1	1.679	75.6346	3.41e-18	1.39e-16
VIPR1-AS1	1.03801	31.6874	1.81e-08	1.31e-07
VNN3	1.04272	24.7215	6.62e-07	3.62e-06
VSIG1	2.08997	38.9512	4.35e-10	4.22e-09
VSIG2	1.23691	25.683	4.02e-07	2.3e-06
VTN	-3.86095	85.7135	2.08e-20	1.13e-18
VWA3A	3.39528	193.247	6.22e-44	1.92e-41
VWA3B	2.6633	175.323	5.09e-40	1.34e-37
VWA8-AS1	1.05707	18.8776	1.39e-05	5.86e-05
VWF	1.19613	75.4654	3.72e-18	1.51e-16
WDR38	4.26787	279.949	7.7e-63	8.34e-60
WDR49	1.83183	90.6631	1.7e-21	1.08e-19
WDR63	2.62191	156.108	8.02e-36	1.59e-33
WDR72	-1.37445	22.6307	1.96e-06	9.78e-06
WDR78	1.55851	115.734	5.43e-27	6.19e-25
WDR93	1.71639	71.2565	3.14e-17	1.06e-15
WFDC12	-3.80355	58.8404	1.71e-14	3.59e-13
WFDC5	-2.68758	15.6562	7.6e-05	0.000274463
WFDC6	3.19272	142.524	7.47e-33	1.18e-30
WIF1	1.40218	17.5781	2.76e-05	0.000109095
WNT16	-1.39243	16.9028	3.93e-05	0.000150861
WNT3A	1.93135	50.8985	9.73e-13	1.51e-11
WNT7A	1.49534	25.9309	3.54e-07	2.04e-06
WT1	1.37041	22.7447	1.85e-06	9.25e-06
XAGE5	-1.89111	20.9751	4.65e-06	2.15e-05
XXYLT1-AS2	1.22898	24.6043	7.04e-07	3.83e-06
YBX2	-1.46188	38.116	6.67e-10	6.32e-09
ZBBX	3.38843	210.882	8.82e-48	3.47e-45
ZBTB16	1.54348	45.6421	1.42e-11	1.78e-10
ZBTB7C	1.07078	43.1501	5.07e-11	5.77e-10
ZFAT	-1.19246	68.2865	1.41e-16	4.35e-15
ZFP36	1.03296	58.7408	1.8e-14	3.77e-13
ZFP42	-1.85301	20.9301	4.76e-06	2.2e-05
ZIC3	-1.32636	19.4444	1.04e-05	4.47e-05
ZMAT4	-2.85123	56.3529	6.06e-14	1.16e-12
ZMYND10	3.1997	240.702	2.76e-54	1.62e-51
ZNF295-AS1	1.23822	29.3827	5.94e-08	3.96e-07
ZNF366	1.16614	43.5935	4.04e-11	4.66e-10
ZNF385B	1.02434	16.852	4.04e-05	0.00015432
ZNF474	2.42415	132.992	9.08e-31	1.28e-28
ZNF695	-1.28186	45.1365	1.84e-11	2.27e-10
ZWINT	-1.07529	75.7423	3.23e-18	1.32e-16

## Sheet: Table S4
Gene	logFC	LR	PValue	FDR
SCGB1A1	5.13296	166.434	4.45e-38	3.13e-34
C20orf85	5.08419	151.701	7.37e-35	1.95e-31
PRB4	5.02731	30.8386	2.8e-08	8.28e-07
IGHV1-45	4.86168	95.3526	1.59e-22	6.87e-20
C1orf194	4.53883	176.834	2.38e-40	4.06e-36
SRGAP3-AS2	4.3698	130.932	2.56e-30	3.61e-27
BPIFB1	4.30777	113.229	1.92e-26	2.03e-23
BPIFB2	4.30523	63.7807	1.39e-15	2.18e-13
SNTN	4.24261	175.881	3.84e-40	4.06e-36
TEKT1	4.07768	134.633	3.97e-31	6.99e-28
FAM216B	4.05948	130.951	2.54e-30	3.61e-27
TMEM190	4.036	144.426	2.87e-33	6.73e-30
WDR38	3.72945	129.764	4.62e-30	6.09e-27
CFAP126	3.69043	111.1	5.63e-26	5.4e-23
OMG	3.61976	152.133	5.93e-35	1.95e-31
MORN5	3.56321	124.038	8.26e-29	9.7e-26
CAPSL	3.53523	126.639	2.23e-29	2.77e-26
SOX2OT_exon3	3.50398	27.847	1.31e-07	3.11e-06
CATSPERD	3.46896	94.3486	2.65e-22	1.1e-19
C11orf88	3.44743	165.212	8.22e-38	4.34e-34
PTCH2	3.43351	110.737	6.76e-26	6.2e-23
ZMYND10	3.37961	151.694	7.39e-35	1.95e-31
KRT24	3.36399	42.8072	6.04e-11	3.48e-09
MUC5AC	3.34624	47.2792	6.16e-12	4.21e-10
C11orf97	3.33673	91.549	1.09e-21	4.11e-19
CDHR4	3.31722	104.69	1.43e-24	9.14e-22
C1orf189	3.31033	102.793	3.72e-24	2.18e-21
MUC5B	3.30741	88.9268	4.1e-21	1.42e-18
C6orf118	3.27283	100.964	9.37e-24	5.21e-21
RSPH1	3.25496	141.875	1.04e-32	1.99e-29
TUBA4B	3.24737	97.4586	5.5e-23	2.64e-20
ANKRD66	3.22054	90.6255	1.74e-21	6.32e-19
C9orf24	3.16608	134.362	4.55e-31	7.4e-28
TSPAN19	3.15816	97.1448	6.44e-23	3.02e-20
C1orf87	3.14268	82.9769	8.3e-20	2.37e-17
PRR4	3.10838	87.2213	9.7e-21	3.15e-18
C9orf171	3.10329	91.7648	9.76e-22	3.75e-19
MUC7	3.0942	36.4025	1.6e-09	6.43e-08
FLJ26245	3.08612	29.3704	5.98e-08	1.58e-06
LDLRAD1	3.01545	88.619	4.79e-21	1.63e-18
DCDC2B	3.0119	95.771	1.29e-22	5.8e-20
AKAP14	3.00793	98.4672	3.3e-23	1.7e-20
CFAP52	2.95601	113.35	1.81e-26	2.01e-23
CCDC108	2.92125	80.8687	2.41e-19	6.53e-17
DNAH9	2.91224	111.219	5.3e-26	5.33e-23
MAP3K19	2.87118	86.1908	1.63e-20	5.08e-18
GSTM5	2.83166	101.996	5.56e-24	3.18e-21
DNAI2	2.82448	88.1989	5.92e-21	1.98e-18
TMEM212	2.80418	77.4467	1.36e-18	3.35e-16
C5orf49	2.79947	98.3332	3.54e-23	1.74e-20
ROPN1L	2.79702	109.945	1.01e-25	8.87e-23
CCDC42B	2.79565	95.672	1.36e-22	5.97e-20
C1orf158	2.78611	73.4922	1.01e-17	2.22e-15
TTC29	2.77462	74.0815	7.5e-18	1.71e-15
FAM92B	2.77417	108.006	2.68e-25	1.95e-22
UGT2A1	2.76959	43.2305	4.87e-11	2.84e-09
SCGB3A1	2.76238	67.6577	1.94e-16	3.34e-14
DNAI1	2.73833	87.5843	8.08e-21	2.67e-18
ZBBX	2.69256	83.6067	6.04e-20	1.77e-17
APOBEC4	2.68998	78.1144	9.72e-19	2.47e-16
RSPH4A	2.67262	98.3935	3.43e-23	1.72e-20
GMNC	2.67123	33.0557	8.96e-09	2.98e-07
NOS2	2.65259	61.2657	4.99e-15	6.84e-13
CHIAP2	2.65232	38.3623	5.88e-10	2.59e-08
PIP	2.64463	37.8988	7.45e-10	3.21e-08
VWA3B	2.63645	93.4963	4.07e-22	1.65e-19
CACNG6	2.63424	63.2195	1.85e-15	2.81e-13
C6	2.62765	74.0418	7.65e-18	1.72e-15
PIH1D3	2.62096	73.1076	1.23e-17	2.65e-15
STMND1	2.60207	68.2621	1.43e-16	2.5e-14
CCDC33	2.593	70.3596	4.94e-17	9.67e-15
CCDC37	2.5788	78.8625	6.66e-19	1.74e-16
MSMB	2.56235	59.481	1.23e-14	1.55e-12
PMP2	2.56167	29.8791	4.6e-08	1.26e-06
FAM81B	2.55903	84.2748	4.31e-20	1.3e-17
LRRC71	2.55798	73.6827	9.17e-18	2.04e-15
PRB3	2.51852	64.5082	9.61e-16	1.54e-13
H2AFB3	2.51094	41.2412	1.35e-10	6.97e-09
GSTA8P	2.50992	33.756	6.25e-09	2.15e-07
PPP1R42	2.47827	68.756	1.11e-16	2.03e-14
CFAP43	2.47741	90.3835	1.96e-21	7.02e-19
ARMC3	2.47571	80.4926	2.92e-19	7.8e-17
C2orf40	2.472	66.108	4.27e-16	7.04e-14
KRT85	2.47193	44.6611	2.34e-11	1.43e-09
DRC7	2.43846	72.4788	1.69e-17	3.5e-15
STOML3	2.43666	74.7206	5.42e-18	1.29e-15
CCDC17	2.43356	103.152	3.1e-24	1.87e-21
LINC01127	2.42715	56.2912	6.25e-14	6.8e-12
TFAP2B	2.41258	38.4239	5.69e-10	2.52e-08
CPB1	2.39668	34.8527	3.56e-09	1.3e-07
VWA3A	2.39283	69.5143	7.59e-17	1.41e-14
WFDC6	2.36128	62.281	2.98e-15	4.34e-13
DYDC2	2.34189	87.1564	1e-20	3.21e-18
FAM166B	2.33845	103.775	2.27e-24	1.41e-21
GSTA9P	2.3295	39.0706	4.09e-10	1.86e-08
NPSR1	2.31832	51.9111	5.81e-13	4.95e-11
CDC20B	2.2992	48.3774	3.52e-12	2.54e-10
MUCL1	2.29861	42.9124	5.72e-11	3.3e-09
DYNLRB2	2.2959	97.0391	6.8e-23	3.12e-20
SPAG6	2.29031	54.989	1.21e-13	1.26e-11
LRRC46	2.27663	108.543	2.04e-25	1.54e-22
BPIFA1	2.26352	24.7355	6.58e-07	1.26e-05
KRT27	2.25557	41.9298	9.46e-11	5.19e-09
ITLN1	2.2465	48.4248	3.43e-12	2.49e-10
SOX2-OT	2.24137	57.8822	2.78e-14	3.3e-12
ENKUR	2.23691	70.972	3.62e-17	7.22e-15
C22orf15	2.2313	66.3509	3.77e-16	6.28e-14
ADH1B	2.23117	46.1795	1.08e-11	7.03e-10
KIAA2012	2.23071	56.9203	4.54e-14	5.24e-12
IL36A	2.22633	31.612	1.88e-08	5.87e-07
MYH11	2.21714	74.5342	5.96e-18	1.38e-15
ZNF295-AS1	2.21657	54.8665	1.29e-13	1.33e-11
C6orf58	2.21603	21.5772	3.4e-06	5.09e-05
ECT2L	2.20487	66.7015	3.16e-16	5.34e-14
ERICH3	2.20444	52.4825	4.34e-13	3.9e-11
DYNAP	2.19019	29.6434	5.19e-08	1.4e-06
TCTE1	2.1873	62.0471	3.35e-15	4.79e-13
SEC14L3	2.1857	46.578	8.8e-12	5.85e-10
CNGA4	2.16672	59.0111	1.57e-14	1.91e-12
SPEF1	2.16267	72.1934	1.95e-17	3.96e-15
NTRK3	2.16071	52.9581	3.41e-13	3.14e-11
PIFO	2.12499	69.6909	6.94e-17	1.32e-14
ADGB	2.12306	53.112	3.15e-13	2.92e-11
C10orf107	2.11304	61.5353	4.35e-15	6.08e-13
CCDC170	2.10644	72.5384	1.64e-17	3.43e-15
GAS2L2	2.09052	50.0291	1.51e-12	1.18e-10
AGER	2.07525	39.7506	2.89e-10	1.38e-08
PRB1	2.06691	21.5161	3.51e-06	5.23e-05
C11orf16	2.05599	48.6752	3.02e-12	2.21e-10
INMT	2.04959	62.6873	2.42e-15	3.55e-13
DES	2.04833	52.2151	4.97e-13	4.31e-11
GPIHBP1	2.02951	48.0058	4.25e-12	3.03e-10
CHST9	2.02886	56.5187	5.57e-14	6.19e-12
RSPH10B2	2.02864	53.64	2.41e-13	2.28e-11
CYP2F1	2.02817	25.7408	3.9e-07	8.02e-06
LRRC18	1.99469	50.1891	1.4e-12	1.11e-10
NEK10	1.98211	63.9824	1.26e-15	1.99e-13
C4orf22	1.97136	46.5281	9.03e-12	5.98e-10
DAW1	1.96688	46.0376	1.16e-11	7.52e-10
DNAH12	1.95206	42.1559	8.43e-11	4.68e-09
C9orf117	1.94832	88.9241	4.1e-21	1.42e-18
CFAP53	1.93302	108.547	2.04e-25	1.54e-22
WDR63	1.92768	57.3305	3.68e-14	4.28e-12
THRA1/BTR	1.91949	22.2932	2.34e-06	3.7e-05
DYDC1	1.91421	49.5636	1.92e-12	1.48e-10
FAM183A	1.91345	83.9392	5.1e-20	1.52e-17
CT45A6	1.90753	13.033	0.000306057	0.00220863
FAM3D	1.90433	50.1747	1.41e-12	1.11e-10
CFAP45	1.89994	82.8526	8.84e-20	2.49e-17
SDPR	1.89199	92.3932	7.11e-22	2.78e-19
STAC2	1.87555	24.7705	6.46e-07	1.24e-05
MPPED1	1.87399	37.1623	1.09e-09	4.53e-08
TEKT2	1.873	51.7603	6.27e-13	5.32e-11
KRT222	1.86911	33.8037	6.1e-09	2.1e-07
LINC01370	1.86423	15.1691	9.83e-05	0.000859389
EFCAB12	1.86175	54.5281	1.53e-13	1.55e-11
ADH1C	1.85024	22.39	2.23e-06	3.55e-05
PRG4	1.84678	30.9901	2.59e-08	7.74e-07
KCNE1	1.84494	60.0443	9.27e-15	1.22e-12
KISS1	1.84238	23.7067	1.12e-06	1.97e-05
GDF10	1.84055	35.2767	2.86e-09	1.08e-07
FIGF	1.83634	47.1914	6.44e-12	4.37e-10
SPATS1	1.81484	41.3372	1.28e-10	6.75e-09
OBP2B	1.81321	12.2541	0.000464245	0.00310056
TEKT4	1.80875	46.0205	1.17e-11	7.54e-10
CYP4B1	1.8068	31.2884	2.22e-08	6.78e-07
RGS22	1.79841	51.5083	7.13e-13	5.98e-11
CCDC78	1.79823	74.0782	7.51e-18	1.71e-15
GFI1B	1.79632	20.3263	6.53e-06	8.81e-05
DTHD1	1.78883	49.1501	2.37e-12	1.77e-10
CCL15-CCL14	1.78679	37.3944	9.65e-10	4.07e-08
FOXJ1	1.78593	37.0573	1.15e-09	4.74e-08
CA4	1.78393	31.0211	2.55e-08	7.64e-07
TEX26	1.78114	41.6154	1.11e-10	5.97e-09
ADAMTS8	1.778	35.5005	2.55e-09	9.72e-08
C1orf141	1.77635	41.325	1.29e-10	6.76e-09
LRRC74B	1.77475	41.253	1.34e-10	6.96e-09
ATP12A	1.77236	42.2141	8.18e-11	4.58e-09
CYP2A13	1.76855	29.9139	4.52e-08	1.25e-06
LRRC10B	1.76474	41.2877	1.31e-10	6.85e-09
SRD5A2	1.76272	40.1711	2.33e-10	1.13e-08
NWD1	1.75681	43.6142	4e-11	2.35e-09
LINC01571	1.75511	39.7429	2.9e-10	1.38e-08
RIIAD1	1.755	35.0573	3.2e-09	1.19e-07
C7orf57	1.75223	47.7625	4.81e-12	3.36e-10
DNAAF1	1.7505	55.3122	1.03e-13	1.09e-11
GPC3	1.73149	53.7055	2.33e-13	2.24e-11
TCF21	1.71759	43.4265	4.4e-11	2.58e-09
CATIP	1.71433	43.953	3.36e-11	2e-09
LMNTD1	1.70826	41.42	1.23e-10	6.5e-09
C9orf135	1.7047	21.5506	3.45e-06	5.16e-05
NME9	1.70201	48.9378	2.64e-12	1.94e-10
SPATA4	1.70012	41.4861	1.19e-10	6.33e-09
CT45A9	1.68424	12.8084	0.000345065	0.00243436
CCDC173	1.67874	41.8462	9.87e-11	5.38e-09
FAM179A	1.67844	57.5294	3.33e-14	3.93e-12
C4orf26	1.67567	21.4007	3.73e-06	5.5e-05
WDR49	1.66684	49.1253	2.4e-12	1.79e-10
NEK5	1.66311	46.0609	1.15e-11	7.45e-10
GABRA5	1.66271	21.2078	4.12e-06	6.04e-05
CCDC65	1.66048	61.3807	4.7e-15	6.49e-13
GSTA3	1.65311	36.0101	1.96e-09	7.74e-08
C2orf73	1.65263	36.4172	1.59e-09	6.41e-08
IGHEP1	1.64448	22.8621	1.74e-06	2.87e-05
RBMY1J	1.64393	14.7325	0.000123892	0.00104133
RPL13AP17	1.64386	29.7413	4.94e-08	1.34e-06
PZP	1.64352	38.5381	5.37e-10	2.39e-08
RSPH10B	1.63249	39.1519	3.92e-10	1.79e-08
LINC01513	1.62945	37.6236	8.58e-10	3.65e-08
CLEC4M	1.62499	27.8476	1.31e-07	3.11e-06
HTR3C	1.62189	23.5447	1.22e-06	2.12e-05
NME5	1.6216	45.9384	1.22e-11	7.83e-10
PRH2	1.61731	11.0445	0.000889504	0.00527904
DLEC1	1.61614	40.23	2.26e-10	1.11e-08
CASC1	1.61348	47.9637	4.34e-12	3.08e-10
OGN	1.61098	38.0057	7.05e-10	3.05e-08
TPPP3	1.60374	59.1795	1.44e-14	1.77e-12
SFTPC	1.59559	11.9153	0.000556743	0.00359729
HLF	1.58915	92.843	5.66e-22	2.26e-19
C8B	1.57585	21.3846	3.76e-06	5.54e-05
KRT31	1.57381	16.9028	3.93e-05	0.000402037
EFHB	1.56819	50.6465	1.11e-12	8.95e-11
CFAP99	1.56695	34.9727	3.34e-09	1.23e-07
DNAH10	1.56528	40.953	1.56e-10	7.97e-09
NCOR1P1	1.56423	12.5219	0.000402207	0.00277085
GPD1	1.56095	28.0037	1.21e-07	2.91e-06
TCL1B	1.56061	21.2372	4.06e-06	5.95e-05
SLC26A4	1.55708	34.4414	4.39e-09	1.58e-07
CCDC114	1.55448	55.6549	8.64e-14	9.21e-12
SFRP5	1.5539	25.2364	5.07e-07	1.01e-05
UGT2A2	1.55136	16.1928	5.72e-05	0.000546061
TTLL10	1.55002	50.0922	1.47e-12	1.15e-10
UPK1B	1.5461	17.212	3.34e-05	0.000350975
LCE1F	1.54116	17.9115	2.31e-05	0.000256055
MROH9	1.54103	33.8189	6.05e-09	2.09e-07
KIF12	1.54003	24.7033	6.69e-07	1.27e-05
LRRTM1	1.53922	23.3147	1.38e-06	2.35e-05
FCER2	1.538	31.4889	2.01e-08	6.19e-07
DMRT2	1.53763	39.2762	3.68e-10	1.69e-08
UGT1A10	1.53741	19.9892	7.79e-06	0.000102172
SAXO2	1.53577	59.5038	1.22e-14	1.55e-12
ST6GAL2	1.5352	48.9505	2.63e-12	1.93e-10
NTRK2	1.53375	37.0332	1.16e-09	4.79e-08
CCDC39	1.52793	49.0635	2.48e-12	1.84e-10
TMPRSS11B	1.52409	24.9143	5.99e-07	1.17e-05
TMEM100	1.5216	24.0713	9.28e-07	1.68e-05
KCNRG	1.52051	56.4165	5.86e-14	6.45e-12
LRRC4	1.51706	51.11	8.73e-13	7.23e-11
TTLL9	1.51575	36.4084	1.6e-09	6.43e-08
SLC9A4	1.51467	35.5802	2.45e-09	9.42e-08
HOXB8	1.50721	23.3609	1.34e-06	2.31e-05
CLDN18	1.50371	13.6869	0.000215953	0.00165868
CLIC5	1.50128	26.1064	3.23e-07	6.82e-06
ADAMTS7P3	1.49914	19.3279	1.1e-05	0.000137754
FENDRR	1.49913	39.2873	3.66e-10	1.69e-08
TCTEX1D1	1.49334	39.8377	2.76e-10	1.32e-08
TTC16	1.48986	33.632	6.66e-09	2.27e-07
CFAP74	1.48796	33.6711	6.53e-09	2.23e-07
DRC1	1.48772	26.6249	2.47e-07	5.45e-06
PI16	1.48614	28.3643	1.01e-07	2.5e-06
B3GNT6	1.48502	20.7806	5.15e-06	7.3e-05
TMEM232	1.48252	45.4335	1.58e-11	9.99e-10
GLYATL2	1.48247	21.3483	3.83e-06	5.63e-05
PRR29	1.4818	53.6916	2.35e-13	2.24e-11
FAM129C	1.48067	33.9461	5.67e-09	1.98e-07
CYSLTR2	1.47414	41.6903	1.07e-10	5.79e-09
ARMC4	1.4741	36.8239	1.29e-09	5.27e-08
CCDC181	1.47041	34.3648	4.57e-09	1.63e-07
PAK7	1.46733	42.1754	8.34e-11	4.65e-09
SCARA5	1.46711	24.6665	6.82e-07	1.29e-05
LINC01602	1.46624	28.1133	1.14e-07	2.79e-06
IL19	1.46583	14.0753	0.000175638	0.00138766
OTOP3	1.45452	11.8795	0.00056754	0.00365475
KRT42P	1.45357	30.3734	3.56e-08	1.02e-06
LRRC48	1.45269	59.2966	1.36e-14	1.68e-12
ITLN2	1.44775	21.6843	3.21e-06	4.86e-05
NRXN3	1.44743	73.0827	1.24e-17	2.65e-15
C15orf26	1.4457	35.9576	2.02e-09	7.92e-08
ZNF474	1.44249	34.0888	5.27e-09	1.86e-07
MS4A1	1.44107	31.912	1.61e-08	5.1e-07
C2orf50	1.43033	32.8519	9.95e-09	3.28e-07
SLC6A4	1.42712	14.3037	0.000155557	0.0012584
CLEC3B	1.41658	39.6468	3.04e-10	1.43e-08
TRPM5	1.41607	17.9237	2.3e-05	0.000254816
GKN2	1.41428	12.2937	0.000454478	0.00305602
FAM107A	1.4092	23.5044	1.25e-06	2.16e-05
FRG2FP	1.404	15.3945	8.72e-05	0.000779164
GPA33	1.40251	20.6986	5.38e-06	7.56e-05
ALOX15	1.40248	17.3238	3.15e-05	0.00033475
HHLA2	1.39935	37.979	7.15e-10	3.08e-08
SPATA18	1.39809	53.669	2.37e-13	2.26e-11
CYP2C18	1.39637	39.3202	3.6e-10	1.67e-08
NHLRC4	1.39592	40.6611	1.81e-10	9.13e-09
GSTA1	1.39328	19.5908	9.59e-06	0.000122825
FETUB	1.39155	12.5454	0.000397179	0.00274157
CCDC177	1.38651	28.4283	9.72e-08	2.44e-06
C1orf110	1.38356	19.3658	1.08e-05	0.000135448
FCRL1	1.37479	28.7249	8.34e-08	2.12e-06
PRH1	1.37424	37.4308	9.47e-10	4e-08
CD300LG	1.37112	14.5198	0.00013869	0.0011443
GGTLC1	1.37056	12.7126	0.000363195	0.00253247
PGC	1.36812	11.1988	0.000818488	0.00493101
SLC26A4-AS1	1.36662	20.9496	4.72e-06	6.78e-05
TTC25	1.36411	49.2388	2.27e-12	1.7e-10
TRIM49	1.35749	16.5644	4.7e-05	0.000464135
PIGR	1.3545	21.8701	2.92e-06	4.45e-05
JAKMIP2	1.35332	28.4475	9.63e-08	2.42e-06
ADH7	1.34991	19.2219	1.16e-05	0.000143912
DNASE2B	1.3487	28.3497	1.01e-07	2.52e-06
PSPC1P1	1.34848	30.693	3.02e-08	8.83e-07
AK7	1.3464	63.1162	1.95e-15	2.94e-13
UMODL1-AS1	1.34516	25.725	3.94e-07	8.07e-06
HSD17B13	1.3421	15.1297	0.000100371	0.000874601
TEX101	1.34203	16.9216	3.9e-05	0.000398456
PLAC8	1.34143	35.82	2.16e-09	8.42e-08
SLC5A9	1.33994	25.7405	3.91e-07	8.02e-06
CCAT1	1.33708	24.0223	9.52e-07	1.72e-05
RGMA	1.33545	49.0016	2.56e-12	1.89e-10
SCN7A	1.33319	26.4611	2.69e-07	5.84e-06
SCGB3A2	1.33132	16.8169	4.12e-05	0.000415816
NDNF	1.32887	22.9945	1.62e-06	2.71e-05
SHISA6	1.32514	25.7566	3.87e-07	7.97e-06
CFAP221	1.32335	30.9331	2.67e-08	7.92e-07
DUOXA2	1.32242	24.3587	8e-07	1.48e-05
FOXE1	1.32241	31.7465	1.76e-08	5.49e-07
TNFSF8	1.32093	33.8311	6.01e-09	2.08e-07
CALN1	1.31693	17.0644	3.61e-05	0.000374775
TMEM213	1.31356	19.2885	1.12e-05	0.000140045
CHRDL1	1.30824	27.3562	1.69e-07	3.9e-06
SUSD2	1.30717	24.5327	7.31e-07	1.37e-05
AQP4-AS1	1.30692	28.0509	1.18e-07	2.86e-06
LINC00615	1.30585	20.2493	6.8e-06	9.1e-05
CHIT1	1.30398	28.4345	9.69e-08	2.43e-06
CLDN20	1.3007	22.0055	2.72e-06	4.22e-05
FOXB2	1.29928	19.8692	8.29e-06	0.000107853
MCEMP1	1.29839	16.7182	4.34e-05	0.000433914
CFAP58	1.29794	27.7811	1.36e-07	3.2e-06
FGFBP2	1.29744	9.8139	0.00173198	0.00919169
OVCH1	1.29734	20.9443	4.73e-06	6.79e-05
ZBTB16	1.29493	20.6552	5.5e-06	7.66e-05
OTX2	1.28944	11.3249	0.000764749	0.00465966
KIAA1324	1.28941	34.964	3.36e-09	1.24e-07
MOBP	1.28762	24.3416	8.07e-07	1.49e-05
OR7E36P	1.28718	24.521	7.35e-07	1.38e-05
TCL6	1.2844	18.0181	2.19e-05	0.000244541
SHISA9	1.28062	15.2764	9.29e-05	0.000821762
LINC01133	1.279	24.8981	6.04e-07	1.17e-05
DMRT3	1.27554	32.5623	1.15e-08	3.77e-07
TNXB	1.27431	29.9326	4.47e-08	1.24e-06
UGT1A7	1.27236	11.2954	0.000776976	0.00472403
CAPS	1.27085	33.1496	8.53e-09	2.85e-07
KIT	1.27066	23.9118	1.01e-06	1.81e-05
EVPLL	1.26806	45.6236	1.43e-11	9.12e-10
LRRIQ1	1.26664	30.6245	3.13e-08	9.1e-07
PPP1R32	1.26548	48.2717	3.71e-12	2.67e-10
CASC11	1.26339	17.9313	2.29e-05	0.000254067
RSPH14	1.25775	54.7827	1.35e-13	1.38e-11
DNAH7	1.25731	30.7172	2.99e-08	8.77e-07
FER1L6	1.25572	26.2508	3e-07	6.4e-06
TCF4-AS1	1.25526	22.3339	2.29e-06	3.64e-05
CHST4	1.25424	22.3254	2.3e-06	3.64e-05
PART1	1.25213	27.3577	1.69e-07	3.9e-06
ATP13A5	1.25064	17.2974	3.2e-05	0.000338057
SLC46A2	1.25018	21.1061	4.35e-06	6.3e-05
FMO2	1.25013	31.3454	2.16e-08	6.61e-07
PDK4	1.24596	22.6505	1.94e-06	3.16e-05
PLEKHS1	1.23677	19.9213	8.07e-06	0.00010537
SCUBE3	1.23651	29.0188	7.17e-08	1.85e-06
LGI3	1.23574	20.7829	5.14e-06	7.29e-05
LINC01320	1.23562	11.5361	0.000682571	0.00424037
AKR1C7P	1.23529	24.1105	9.1e-07	1.65e-05
PTCSC2	1.23476	18.0552	2.15e-05	0.000240963
ATP13A4	1.23441	30.5307	3.29e-08	9.44e-07
ABCA8	1.22684	23.949	9.89e-07	1.78e-05
CFAP61	1.22463	26.6021	2.5e-07	5.49e-06
CD22	1.22448	37.1245	1.11e-09	4.61e-08
ATP4A	1.22391	15.9347	6.56e-05	0.000612236
CRISP3	1.22156	15.5147	8.19e-05	0.000739916
COLEC10	1.22027	21.1372	4.28e-06	6.21e-05
IGKV1-6	1.21252	17.7584	2.51e-05	0.000275345
SLC5A7	1.21246	13.7439	0.000209505	0.00161762
KCNE3	1.21174	46.3786	9.75e-12	6.43e-10
VNN1	1.2117	17.3357	3.13e-05	0.000333324
MMRN1	1.21001	29.868	4.62e-08	1.27e-06
RSPH9	1.20892	37.6889	8.3e-10	3.54e-08
IL5RA	1.20757	28.893	7.65e-08	1.96e-06
FHL5	1.20364	26.6752	2.41e-07	5.33e-06
C16orf71	1.203	46.2651	1.03e-11	6.75e-10
CROCC2	1.20295	22.2371	2.41e-06	3.77e-05
IL1RL1	1.20159	22.1451	2.53e-06	3.94e-05
RETN	1.19967	16.5561	4.72e-05	0.00046574
PPIL6	1.19728	40.5764	1.89e-10	9.49e-09
UGT1A9	1.19519	20.6829	5.42e-06	7.6e-05
GRIA1	1.1946	16.7324	4.3e-05	0.000431464
TSPAN18	1.19448	42.3206	7.75e-11	4.36e-09
FHL1	1.19329	32.4412	1.23e-08	3.97e-07
PACRG	1.19166	26.6523	2.44e-07	5.38e-06
SERPINI2	1.19096	23.273	1.41e-06	2.4e-05
ANKRD1	1.19037	11.3556	0.000752191	0.00460515
EFCAB1	1.18804	28.1962	1.1e-07	2.7e-06
PAX9	1.18492	39.2263	3.77e-10	1.73e-08
ADH6	1.18437	26.0339	3.35e-07	7.04e-06
KRTAP19-1	1.18293	14.3613	0.000150868	0.00122941
WDR86-AS1	1.18272	23.0913	1.54e-06	2.6e-05
EPPIN	1.18221	24.0557	9.36e-07	1.69e-05
NPR3	1.18131	37.111	1.12e-09	4.63e-08
CCL14	1.17473	21.2154	4.1e-06	6.02e-05
PLCE1	1.17324	49.4749	2.01e-12	1.53e-10
WNK4	1.17096	20.3285	6.52e-06	8.81e-05
TCTEX1D4	1.16817	20.2422	6.82e-06	9.12e-05
RGS6	1.16647	24.8967	6.05e-07	1.17e-05
CDHR3	1.16512	27.1181	1.91e-07	4.34e-06
CHRM1	1.16352	18.6839	1.54e-05	0.000181744
TRIM53AP	1.16242	12.4496	0.000418083	0.002856
ITGA8	1.16133	30.1721	3.95e-08	1.12e-06
ALS2CR12	1.16098	26.448	2.71e-07	5.87e-06
DNAJC19P5	1.16052	47.443	5.66e-12	3.88e-10
MPP4	1.16009	18.6539	1.57e-05	0.000183908
PTPRD	1.15576	21.9205	2.84e-06	4.37e-05
GABRG3	1.15171	14.0112	0.000181724	0.00142743
EFCC1	1.14924	27.6603	1.45e-07	3.39e-06
CCL26	1.14817	26.6543	2.43e-07	5.38e-06
FEZF1-AS1	1.148	27.0814	1.95e-07	4.41e-06
PIP5K1B	1.14688	36.9949	1.18e-09	4.87e-08
TEKT3	1.14656	28.1704	1.11e-07	2.72e-06
DAB1	1.14628	16.5412	4.76e-05	0.000468318
B3GALT5-AS1	1.14453	15.4496	8.47e-05	0.000760632
LHFPL3-AS2	1.14398	15.0219	0.000106271	0.000915816
SLC35G1	1.14296	38.8629	4.55e-10	2.05e-08
INMT-FAM188B	1.14259	17.3202	3.16e-05	0.000334872
C1QTNF7	1.14235	23.8565	1.04e-06	1.85e-05
KLHL4	1.14217	17.812	2.44e-05	0.000268248
TMEM116	1.14153	52.8224	3.65e-13	3.35e-11
FAM167A-AS1	1.14096	16.4503	4.99e-05	0.00048793
NPY1R	1.13943	19.5799	9.65e-06	0.000123352
THSD7B	1.1373	18.2463	1.94e-05	0.00022054
ABI3BP	1.1365	27.8522	1.31e-07	3.11e-06
DHRS9	1.1361	26.5468	2.57e-07	5.62e-06
RPL23AP11	1.13593	16.5441	4.75e-05	0.000468205
ZBTB7C	1.12734	38.8866	4.49e-10	2.03e-08
PTCH1	1.12732	49.3306	2.16e-12	1.63e-10
PRX	1.12695	28.3006	1.04e-07	2.57e-06
RAB6B	1.12148	20.3245	6.54e-06	8.82e-05
GBP6	1.12081	23.6446	1.16e-06	2.03e-05
PADI1	1.11601	11.3214	0.000766189	0.00466516
SPAG8	1.11467	34.0627	5.34e-09	1.88e-07
LRRTM4	1.1119	14.8634	0.000115581	0.000980838
SCGB2A1	1.10992	13.5092	0.000237401	0.00179086
ARHGEF26	1.1067	55.1699	1.11e-13	1.16e-11
PLA2G1B	1.10204	10.9576	0.000932225	0.00548787
TCL1A	1.1003	18.9185	1.36e-05	0.000163632
C15orf59-AS1	1.09999	16.11	5.98e-05	0.000565587
LINC01010	1.09964	20.0921	7.38e-06	9.73e-05
LINC00968	1.09942	17.8547	2.38e-05	0.000263253
CYP2S1	1.09942	36.233	1.75e-09	6.96e-08
CTTNBP2	1.09937	38.5084	5.45e-10	2.42e-08
MRAP2	1.09884	23.8694	1.03e-06	1.84e-05
PHF24	1.09839	19.1521	1.21e-05	0.000148751
HTR3E	1.09624	14.2146	0.000163099	0.00130739
CNTN6	1.09397	13.6098	0.000225012	0.00171454
2023-03-10	1.09387	23.1157	1.53e-06	2.58e-05
RN7SL8P	1.09379	9.62343	0.0019211	0.00996992
POMC	1.09235	18.2919	1.9e-05	0.000215898
CLDN5	1.08966	37.5006	9.14e-10	3.88e-08
HSPB6	1.089	23.7657	1.09e-06	1.92e-05
UBXN10	1.0886	18.0247	2.18e-05	0.000243827
HYDIN	1.0872	37.2954	1.02e-09	4.26e-08
CASC19	1.08496	16.7603	4.24e-05	0.000426574
FCRL2	1.08324	20.2836	6.68e-06	8.96e-05
EPHB6	1.07902	38.1655	6.5e-10	2.83e-08
TCN1	1.07395	11.4516	0.00071434	0.00441307
FOLH1	1.07319	38.7905	4.72e-10	2.12e-08
FZD10-AS1	1.07299	29.6178	5.26e-08	1.41e-06
FOXI3	1.07262	14.3261	0.000153721	0.00124545
LY6G6C	1.0719	13.0581	0.000301977	0.00218437
GSTM2	1.06792	29.0545	7.04e-08	1.83e-06
ATOH8	1.06746	19.3799	1.07e-05	0.000134624
GSTA7P	1.06408	18.6232	1.59e-05	0.000186335
ANGPTL7	1.06389	15.0901	0.000102499	0.000890186
ADAD2	1.06312	24.358	8e-07	1.48e-05
PTN	1.06132	26.0333	3.36e-07	7.04e-06
FXYD1	1.05964	25.1752	5.24e-07	1.04e-05
C2orf71	1.05602	16.6897	4.4e-05	0.000439603
HHATL-AS1	1.05601	20.575	5.73e-06	7.93e-05
CD177	1.05582	11.9527	0.000545689	0.00353523
SCN9A	1.05571	21.5832	3.39e-06	5.09e-05
LRRC36	1.05186	18.5797	1.63e-05	0.000190154
IQUB	1.04507	19.0816	1.25e-05	0.00015297
TNNC1	1.04401	12.6187	0.000381909	0.00264655
GGT2	1.04399	16.1554	5.84e-05	0.000553944
C9orf116	1.04308	40.1358	2.37e-10	1.15e-08
SLC6A1	1.04257	17.3234	3.15e-05	0.00033475
SOX2	1.0422	25.2565	5.02e-07	1e-05
GPRC5D	1.0418	33.8171	6.05e-09	2.09e-07
FOXN4	1.04155	13.6268	0.000222981	0.00170152
MDGA1	1.03992	25.5957	4.21e-07	8.58e-06
ECEL1P2	1.0388	9.74023	0.00180278	0.00949349
FREM2	1.03851	18.7104	1.52e-05	0.000179332
EFCAB10	1.03693	22.8846	1.72e-06	2.84e-05
SMIM10L2A	1.03667	32.7008	1.07e-08	3.52e-07
KCNJ4	1.033	12.6804	0.000369499	0.00257152
SLC44A4	1.03205	18.8082	1.45e-05	0.000171372
CELSR3-AS1	1.02866	10.5935	0.00113487	0.00649963
AQP4	1.02731	10.5817	0.0011421	0.00653012
CAPN14	1.02636	15.231	9.51e-05	0.000838632
A2M	1.02374	30.9343	2.67e-08	7.92e-07
TDH	1.02263	21.5186	3.5e-06	5.23e-05
SEMA3G	1.02107	30.5834	3.2e-08	9.24e-07
LRRN4	1.02074	13.1549	0.000286764	0.00209876
VNN3	1.01928	15.7352	7.29e-05	0.000669926
RBFOX1	1.01838	11.9157	0.000556631	0.00359729
MCCC1	1.01758	63.9423	1.28e-15	2.02e-13
RFPL1	1.01716	16.0727	6.1e-05	0.000575809
IGHA2	1.01601	16.7566	4.25e-05	0.000427009
HBA1	1.01585	13.1613	0.000285797	0.00209254
CPXM2	1.01524	26.2238	3.04e-07	6.47e-06
FRY	1.01508	35.2775	2.86e-09	1.08e-07
CACNA2D2	1.01461	14.1466	0.000169106	0.00134635
PPM1L	1.01146	49.5015	1.98e-12	1.51e-10
FAM71F1	1.00858	14.3837	0.000149085	0.00121676
MC4R	1.00844	14.6425	0.000129951	0.00108106
EDNRB	1.00841	19.2612	1.14e-05	0.000141641
OTX1	1.00838	42.4776	7.15e-11	4.06e-09
ATP11B	1.005	53.5722	2.49e-13	2.34e-11
LEFTY2	1.00481	15.1078	0.00010154	0.000882757
DUOX2	1.00283	20.6963	5.38e-06	7.56e-05
AOC3	1.00255	24.3115	8.19e-07	1.51e-05
SLITRK4	1.00196	14.0818	0.000175033	0.00138448
C16orf89	1.00159	12.1031	0.000503372	0.00331016
RHOXF1-AS1	1.00037	10.8825	0.000970765	0.00568464
IGSF23	-1.00071	12.3399	0.000443377	0.00299202
MYPN	-1.00228	15.3357	9e-05	0.000799718
RGS7	-1.003	12.2022	0.000477342	0.00316958
AJAP1	-1.00692	12.672	0.000371181	0.00258115
C1QTNF6	-1.0083	53.8833	2.13e-13	2.07e-11
HMGA2	-1.00935	17.4096	3.01e-05	0.000322234
IFNE	-1.0099	15.3337	9.01e-05	0.000800259
RAET1G	-1.01103	20.9109	4.81e-06	6.89e-05
ANKRD33B	-1.01184	15.448	8.48e-05	0.000760936
ABLIM2	-1.01216	30.9926	2.59e-08	7.74e-07
C10orf55	-1.01325	35.7941	2.19e-09	8.52e-08
TNFRSF9	-1.01411	26.2419	3.01e-07	6.42e-06
CNPY1	-1.01652	13.3118	0.000263735	0.00195255
NKD1	-1.01737	16.5382	4.77e-05	0.000468418
SPX	-1.01764	16.1724	5.78e-05	0.000549982
SERINC2	-1.01889	42.4296	7.33e-11	4.15e-09
INPP1	-1.02077	50.8031	1.02e-12	8.33e-11
TCEAL7	-1.02234	23.4984	1.25e-06	2.17e-05
SYT12	-1.02241	22.2569	2.38e-06	3.74e-05
MMP7	-1.0228	18.6776	1.55e-05	0.000182148
ABCC2	-1.02281	9.7451	0.00179801	0.00947544
SPIB	-1.02495	9.88777	0.00166381	0.00888309
STK32A	-1.02594	18.9033	1.38e-05	0.00016475
S100A12	-1.02792	11.6218	0.000651817	0.00408779
TENM3	-1.02836	25.4601	4.52e-07	9.12e-06
CGB5	-1.02882	13.7811	0.000205388	0.00159481
CCL8	-1.02914	30.1373	4.03e-08	1.14e-06
PTGS2	-1.02941	21.986	2.75e-06	4.25e-05
FAP	-1.02986	49.8616	1.65e-12	1.28e-10
LINC01124	-1.02994	15.5454	8.05e-05	0.000730513
PRSS29P	-1.02996	15.4587	8.43e-05	0.00075795
VEGFC	-1.03072	39.621	3.08e-10	1.44e-08
TMEM92	-1.03156	36.0764	1.9e-09	7.5e-08
MYBPC2	-1.03189	17.4125	3.01e-05	0.000321899
BCAN	-1.03272	11.2052	0.000815673	0.00491826
NIPAL4	-1.03409	17.546	2.8e-05	0.000302683
DUSP13	-1.03573	11.9637	0.00054247	0.00352122
TMEM265	-1.0376	45.7319	1.36e-11	8.65e-10
ANKRD34B	-1.03823	14.8504	0.000116381	0.000986044
QPRT	-1.03841	27.1687	1.86e-07	4.23e-06
LINC01194	-1.03928	9.7847	0.0017597	0.00930606
ITGB6	-1.0396	36.3277	1.67e-09	6.66e-08
TEX11	-1.04218	15.1738	9.81e-05	0.000857819
SLC22A2	-1.04314	15.0635	0.000103957	0.000899098
IL32	-1.04435	44.7115	2.28e-11	1.4e-09
SP6	-1.04473	43.7537	3.72e-11	2.2e-09
CDH10	-1.04505	12.7719	0.000351866	0.00247129
ARSI	-1.0456	35.2853	2.85e-09	1.08e-07
IL11	-1.04633	35.6269	2.39e-09	9.23e-08
SLC2A3	-1.04634	34.5671	4.12e-09	1.49e-07
BIRC3	-1.04845	31.3535	2.15e-08	6.59e-07
KANK4	-1.04864	16.8986	3.94e-05	0.000402724
NDST4	-1.04869	12.9112	0.000326623	0.00232444
CLMP	-1.05111	38.8284	4.63e-10	2.08e-08
SIGLEC15	-1.05173	17.7181	2.56e-05	0.000280656
TNFAIP6	-1.05203	45.2428	1.74e-11	1.09e-09
ST8SIA3	-1.0554	11.5208	0.000688218	0.00426667
EPHA8	-1.05677	12.4987	0.000407234	0.00279818
CMTM2	-1.05766	19.3798	1.07e-05	0.000134624
C1orf61	-1.05794	9.90278	0.00165029	0.00883584
KLK4	-1.05923	15.247	9.43e-05	0.000832909
UGT3A2	-1.05995	12.8784	0.000332389	0.00235989
CD8B	-1.06141	23.8583	1.04e-06	1.85e-05
GRIA2	-1.06167	12.1319	0.000495653	0.00326856
FNDC5	-1.06287	26.2872	2.94e-07	6.3e-06
C1orf105	-1.06549	17.4495	2.95e-05	0.000316332
NPPA	-1.066	13.4946	0.000239251	0.00180288
ABCB10P4	-1.06724	16.431	5.05e-05	0.000491538
FOXB1	-1.06845	14.0944	0.000173861	0.00137901
TMEM200A	-1.07257	33.9828	5.56e-09	1.95e-07
MGAT4C	-1.07476	15.5274	8.13e-05	0.000735264
SULT1E1	-1.07542	10.901	0.000961117	0.00564065
ZBED6CL	-1.07643	44.1545	3.03e-11	1.83e-09
ALPPL2	-1.07809	10.3397	0.00130197	0.00728868
MMP9	-1.07973	26.9446	2.09e-07	4.7e-06
SMOC1	-1.08049	12.4215	0.00042443	0.00289001
C5orf46	-1.08181	29.4144	5.84e-08	1.55e-06
LETM2	-1.08307	24.5022	7.42e-07	1.39e-05
CCL7	-1.08428	30.3433	3.62e-08	1.03e-06
TMPRSS3	-1.08485	18.8796	1.39e-05	0.000166529
AKR7A3	-1.08486	19.1103	1.23e-05	0.000151155
PIWIL1	-1.08522	16.0265	6.25e-05	0.000587937
CST2	-1.08618	16.5979	4.62e-05	0.000457313
PDZRN4	-1.08928	14.7996	0.000119562	0.00101048
WNT6	-1.09055	14.2083	0.000163647	0.00131129
CDH6	-1.09146	20.8138	5.06e-06	7.2e-05
ALDOB	-1.09287	12.6593	0.000373705	0.00259566
CYP1B1	-1.09323	36.6489	1.41e-09	5.73e-08
DNER	-1.09376	15.2926	9.21e-05	0.000815428
SULT2A1	-1.09378	11.7165	0.000619477	0.00392577
GFPT2	-1.0942	53.5746	2.49e-13	2.34e-11
MMP28	-1.09512	20.6656	5.47e-06	7.63e-05
KIF5C	-1.09726	18.4887	1.71e-05	0.000198242
CCNJL	-1.09902	38.0117	7.03e-10	3.04e-08
DMBX1	-1.10045	20.1236	7.26e-06	9.6e-05
TMPRSS5	-1.10176	16.3723	5.2e-05	0.000505371
LGALS1	-1.10201	66.5029	3.49e-16	5.86e-14
LINC00313	-1.10218	22.9121	1.7e-06	2.81e-05
JPH3	-1.10476	12.5754	0.000390861	0.00270327
FAM172BP	-1.10539	21.7076	3.18e-06	4.81e-05
CDX2	-1.10552	13.8342	0.000199673	0.00155226
TNNT1	-1.1059	25.5149	4.39e-07	8.9e-06
HSPB3	-1.10652	16.8599	4.02e-05	0.00040936
ART3	-1.10924	10.4953	0.00119679	0.00679166
AK4P3	-1.11027	17.7148	2.57e-05	0.000280988
C1QL1	-1.11083	26.2361	3.02e-07	6.43e-06
ZNF114	-1.11132	26.175	3.12e-07	6.63e-06
ACTBP8	-1.11428	13.0919	0.000296571	0.00215338
COL9A3	-1.11552	20.9277	4.77e-06	6.84e-05
CXCL1	-1.11626	19.7889	8.65e-06	0.000111928
FAM65C	-1.11904	41.4313	1.22e-10	6.48e-09
KRT75	-1.12049	10.4992	0.00119424	0.00678082
2023-03-04	-1.12182	14.6757	0.00012768	0.00106656
FER1L4	-1.12221	25.9138	3.57e-07	7.41e-06
CIDEC	-1.12302	14.2246	0.000162239	0.00130146
PEG10	-1.12303	19.4913	1.01e-05	0.000128277
ASCL4	-1.1278	11.5266	0.000686057	0.00425764
SYNE4	-1.12858	29.9455	4.44e-08	1.23e-06
DISP2	-1.12873	28.4004	9.86e-08	2.46e-06
AIM2	-1.12958	27.9208	1.26e-07	3.02e-06
SERPINE1	-1.13014	44.6031	2.41e-11	1.46e-09
CADPS	-1.13139	16.0076	6.31e-05	0.000593053
THPO	-1.13172	18.9815	1.32e-05	0.000159311
EVA1A	-1.13445	38.8893	4.49e-10	2.03e-08
IGKV2-30	-1.13504	14.629	0.000130887	0.00108757
NKILA	-1.13532	41.1684	1.4e-10	7.21e-09
CLEC2B	-1.13615	42.2842	7.89e-11	4.43e-09
TWIST1	-1.14132	40.6341	1.84e-10	9.23e-09
NLRP2	-1.14277	15.5907	7.86e-05	0.000715345
LIPG	-1.1428	41.2423	1.34e-10	6.97e-09
CRYBA2	-1.14407	19.9336	8.02e-06	0.000104798
RHOD	-1.14788	68.7283	1.13e-16	2.04e-14
BLACAT1	-1.1493	31.3784	2.12e-08	6.53e-07
AMIGO2	-1.15281	39.7342	2.91e-10	1.38e-08
SNORD3A	-1.15461	20.7362	5.27e-06	7.44e-05
KRT84	-1.15509	14.9237	0.000111945	0.0009542
MYH7B	-1.15611	18.1079	2.09e-05	0.000235354
ORM1	-1.15733	14.8862	0.000114197	0.000969873
IFNWP19	-1.15901	18.3681	1.82e-05	0.000208789
PQLC2L	-1.1603	34	5.51e-09	1.93e-07
TNNT3	-1.16107	14.2892	0.000156759	0.0012657
RTBDN	-1.16191	19.2763	1.13e-05	0.000140688
MST1R	-1.16378	41.5461	1.15e-10	6.17e-09
HEPHL1	-1.16378	13.3884	0.00025318	0.00188963
PODNL1	-1.16557	56.22	6.48e-14	7.02e-12
MOGAT2	-1.16711	11.6234	0.000651262	0.0040861
CDH2	-1.16774	17.6765	2.62e-05	0.000285666
UNC93A	-1.16897	14.3429	0.000152354	0.00123723
KRT12	-1.17051	15.0478	0.000104823	0.000904441
FOXC2-AS1	-1.1712	19.6135	9.48e-06	0.000121573
FHL2	-1.17149	54.2773	1.74e-13	1.74e-11
ADAM8	-1.17354	55.792	8.06e-14	8.68e-12
SCARNA5	-1.17359	14.1949	0.000164814	0.00131845
LINC01356	-1.17473	18.9076	1.37e-05	0.000164476
IGFBP6	-1.17816	24.9107	6e-07	1.17e-05
PSG3	-1.17868	14.926	0.000111813	0.000953457
SST	-1.17928	9.88503	0.00166629	0.00889221
RGL3	-1.18053	27.8019	1.34e-07	3.17e-06
MFAP5	-1.183	19.6821	9.15e-06	0.000117857
P2RX6P	-1.18451	14.9474	0.000110552	0.000944717
ISM2	-1.18573	15.7609	7.19e-05	0.000662054
MT4	-1.18616	11.0609	0.000881679	0.00524381
CYP27C1	-1.18644	28.7413	8.27e-08	2.1e-06
FGF5	-1.18984	12.7992	0.000346771	0.00244476
RPRM	-1.19051	17.8057	2.45e-05	0.000268864
MYT1L	-1.19076	14.7732	0.000121246	0.00102315
C6orf141	-1.19196	24.1902	8.73e-07	1.59e-05
FAM9B	-1.19271	14.9485	0.000110486	0.000944717
SYNGR4	-1.19415	18.3299	1.86e-05	0.000212326
KREMEN2	-1.19693	18.1613	2.03e-05	0.000229858
PRSS33	-1.19767	13.3093	0.000264098	0.0019529
RAET1E	-1.1993	19.5247	9.93e-06	0.000126286
DUSP4	-1.20074	38.6906	4.97e-10	2.22e-08
GLIS1	-1.2011	22.3565	2.26e-06	3.6e-05
HSPA6	-1.20277	30.9005	2.72e-08	8.03e-07
NOTUM	-1.20389	20.5896	5.69e-06	7.88e-05
KLK6	-1.20616	12.6049	0.000384734	0.00266263
TINAG	-1.20707	13.4185	0.000249151	0.0018655
RPL23AP77	-1.2083	21.4475	3.64e-06	5.39e-05
LINC01587	-1.20892	18.0328	2.17e-05	0.00024317
IGLV3-9	-1.20926	14.8522	0.000116275	0.000985541
C1orf127	-1.21046	18.3614	1.83e-05	0.000209276
COX6B2	-1.21222	18.2394	1.95e-05	0.000221097
CLDN3	-1.21279	22.0825	2.61e-06	4.07e-05
AFAP1L2	-1.218	56.8906	4.61e-14	5.29e-12
APOB	-1.22108	13.1206	0.000292067	0.00212872
IGKV1D-37	-1.22197	13.0018	0.00031119	0.0022357
LINC00501	-1.22335	16.2124	5.66e-05	0.000542637
LIMS3L	-1.22347	34.2808	4.77e-09	1.7e-07
FSTL3	-1.22409	43.8826	3.49e-11	2.06e-09
FOXC2	-1.22516	28.3922	9.91e-08	2.47e-06
PPIAP26	-1.22667	19.6534	9.28e-06	0.000119402
MTUS2	-1.2267	19.4624	1.03e-05	0.000129767
SLC12A3	-1.22841	16.2787	5.47e-05	0.000527557
EYA4	-1.22861	30.696	3.02e-08	8.83e-07
TUBA3C	-1.22939	18.4509	1.74e-05	0.00020155
LYPD1	-1.23123	32.1222	1.45e-08	4.62e-07
ABCA17P	-1.23186	25.2161	5.13e-07	1.02e-05
HLA-V	-1.23317	33.1465	8.55e-09	2.85e-07
HOTAIR	-1.234	16.4664	4.95e-05	0.000484692
SLC38A3	-1.23474	21.1886	4.16e-06	6.09e-05
MYH16	-1.23558	22.5106	2.09e-06	3.36e-05
RN7SL356P	-1.23624	15.7096	7.39e-05	0.000678415
AFAP1-AS1	-1.2371	11.6032	0.000658392	0.00411924
APOC1P1	-1.23871	20.4544	6.11e-06	8.34e-05
NT5E	-1.23883	34.44	4.4e-09	1.58e-07
SLC27A6	-1.23946	14.096	0.000173716	0.00137838
AREG	-1.24169	27.6903	1.42e-07	3.34e-06
PSAPL1	-1.24577	16.7688	4.22e-05	0.000424878
RET	-1.24862	23.2811	1.4e-06	2.39e-05
MIR31HG	-1.24863	21.5597	3.43e-06	5.13e-05
LINC00911	-1.24886	18.6416	1.58e-05	0.00018489
TNFRSF12A	-1.25049	73.3969	1.06e-17	2.31e-15
OR51E2	-1.25191	15.3621	8.87e-05	0.000790947
BEAN1	-1.25293	32.4944	1.2e-08	3.89e-07
ADAMTS18	-1.25339	15.4539	8.45e-05	0.00075924
TGFBI	-1.25558	59.7819	1.06e-14	1.38e-12
EMX2	-1.25724	17.6622	2.64e-05	0.000287189
CXCL6	-1.2584	17.6343	2.68e-05	0.000290725
CXCL8	-1.2602	25.7953	3.8e-07	7.82e-06
KRT16P5	-1.26051	15.9362	6.55e-05	0.000612081
PSCA	-1.26286	14.4517	0.000143802	0.00117957
MSX2	-1.26373	46.8348	7.72e-12	5.18e-10
RPSAP52	-1.26393	33.078	8.85e-09	2.95e-07
SYT7	-1.26459	56.3309	6.12e-14	6.7e-12
SNORA73A	-1.26544	15.0111	0.000106881	0.000919568
ADRA1D	-1.27697	18.4288	1.76e-05	0.000203569
CST6	-1.27917	23.2883	1.39e-06	2.38e-05
P2RX3	-1.28113	15.7052	7.4e-05	0.000679476
GRP	-1.28236	18.3606	1.83e-05	0.000209276
CD163L1	-1.28425	48.2776	3.7e-12	2.67e-10
LINC00479	-1.28444	18.4906	1.71e-05	0.000198157
PTGES	-1.28483	50.1031	1.46e-12	1.15e-10
PROC	-1.28581	42.1824	8.31e-11	4.65e-09
GRIN2A	-1.28793	22.9204	1.69e-06	2.8e-05
TESC	-1.28846	36.9924	1.19e-09	4.87e-08
CPA4	-1.289	20.476	6.04e-06	8.27e-05
SLITRK6	-1.29047	25.7063	3.98e-07	8.14e-06
SNORA73B	-1.29361	25.7328	3.92e-07	8.04e-06
CYP4F8	-1.29367	16.9245	3.89e-05	0.000398434
ITGA3	-1.29463	68.9986	9.85e-17	1.81e-14
IGKV2D-30	-1.29548	18.9692	1.33e-05	0.000160248
TMEM45A	-1.29768	51.6698	6.57e-13	5.55e-11
C19orf33	-1.29909	30.8258	2.82e-08	8.33e-07
ANK1	-1.30076	30.9862	2.6e-08	7.74e-07
MYT1	-1.30584	20.6651	5.47e-06	7.63e-05
CHRNA2	-1.30717	16.6933	4.39e-05	0.000439012
CXCL10	-1.30789	34.9056	3.46e-09	1.27e-07
CLPSL1	-1.3087	18.0724	2.13e-05	0.000239059
ENPP6	-1.31567	18.4202	1.77e-05	0.000204379
MT2A	-1.31629	60.5019	7.35e-15	9.77e-13
MT1A	-1.31849	17.2477	3.28e-05	0.000345112
TCERG1L	-1.31968	15.709	7.39e-05	0.000678415
C11orf86	-1.32094	18.5852	1.62e-05	0.000189706
SLC1A6	-1.32217	12.671	0.000371372	0.00258115
LRRC55	-1.32228	14.7031	0.000125837	0.0010539
LINC00944	-1.32262	34.3194	4.68e-09	1.67e-07
XKR4	-1.3232	14.9159	0.000112413	0.000957415
CALCR	-1.32425	18.8578	1.41e-05	0.000167777
CDH18	-1.32549	11.6747	0.00063357	0.00399415
PHYHIPL	-1.32587	20.221	6.9e-06	9.19e-05
NOXO1	-1.32647	23.8386	1.05e-06	1.86e-05
LAMC2	-1.3273	45.3992	1.61e-11	1.01e-09
FMR1NB	-1.32805	17.9703	2.24e-05	0.000249838
IL24	-1.33086	36.3704	1.63e-09	6.53e-08
PLA2G2F	-1.33091	20.7847	5.14e-06	7.29e-05
CDA	-1.33173	29.5347	5.49e-08	1.47e-06
NEURL3	-1.33366	32.4337	1.23e-08	3.98e-07
TNF	-1.33603	33.1758	8.42e-09	2.82e-07
NUPR1L	-1.33686	23.6004	1.19e-06	2.06e-05
HNF1A-AS1	-1.33796	13.0436	0.000304325	0.00219834
CCL25	-1.33999	21.5842	3.39e-06	5.09e-05
TNNI2	-1.34111	33.6375	6.64e-09	2.27e-07
WNT7A	-1.34555	26.5331	2.59e-07	5.65e-06
PLAU	-1.34642	65.4488	5.96e-16	9.77e-14
GOLT1A	-1.34738	28.2189	1.08e-07	2.67e-06
ELOVL3	-1.34819	34.3507	4.6e-09	1.64e-07
FRMD5	-1.34911	35.5332	2.51e-09	9.61e-08
ENTPD8	-1.35076	24.3932	7.85e-07	1.46e-05
IGKV2D-40	-1.35086	17.1651	3.43e-05	0.000358665
GYG2P1	-1.35124	16.8607	4.02e-05	0.00040936
LINC01446	-1.35288	20.6172	5.61e-06	7.8e-05
TUBB3	-1.35467	50.1837	1.4e-12	1.11e-10
SSX4	-1.35572	11.1331	0.00084801	0.00507744
PMEPA1	-1.35603	63.5488	1.56e-15	2.43e-13
PHGR1	-1.35845	18.7132	1.52e-05	0.000179172
SALL4	-1.35988	50.6155	1.12e-12	9.02e-11
LEMD1	-1.36034	32.5496	1.16e-08	3.79e-07
ELAVL4	-1.3608	19.589	9.6e-06	0.000122845
RN7SK	-1.36478	31.2886	2.22e-08	6.78e-07
MUC3A	-1.36694	30.118	4.07e-08	1.14e-06
ANKS4B	-1.37399	18.8666	1.4e-05	0.00016748
PLEKHF1	-1.37414	80.9205	2.35e-19	6.45e-17
INSL4	-1.37819	19.5966	9.56e-06	0.00012258
IGHV6-1	-1.37908	20.798	5.1e-06	7.25e-05
TINAGL1	-1.37998	57.3899	3.57e-14	4.17e-12
NOL4	-1.38162	12.2591	0.000463006	0.00309482
CD70	-1.38242	20.6441	5.53e-06	7.7e-05
HSD17B2	-1.38302	29.3147	6.15e-08	1.63e-06
MT1G	-1.38349	37.3537	9.85e-10	4.15e-08
EXOC3L4	-1.38364	28.7702	8.15e-08	2.08e-06
SSX4B	-1.38472	10.7007	0.00107093	0.00617871
WNT16	-1.38726	23.8275	1.05e-06	1.87e-05
SSX2B	-1.38788	13.7518	0.000208624	0.00161294
PDZK1	-1.39031	24.1511	8.91e-07	1.62e-05
SLC7A10	-1.3911	16.7486	4.27e-05	0.000428472
LDHAL6A	-1.39207	14.9442	0.000110737	0.000945808
COL9A1	-1.39352	21.1414	4.27e-06	6.21e-05
LINC00941	-1.39869	39.8899	2.69e-10	1.3e-08
LGALS17A	-1.40383	24.2679	8.38e-07	1.53e-05
LINC01551	-1.40455	17.2846	3.22e-05	0.000339327
SNAP25	-1.40682	30.0645	4.18e-08	1.17e-06
MT1L	-1.40776	40.379	2.09e-10	1.04e-08
PTCHD2	-1.40944	24.9886	5.77e-07	1.13e-05
TRIM31	-1.41021	26.7624	2.3e-07	5.12e-06
CRLF1	-1.4123	33.7766	6.18e-09	2.13e-07
QPCT	-1.41508	60.5128	7.31e-15	9.77e-13
BHMT2	-1.41636	25.537	4.34e-07	8.82e-06
CLDN9	-1.41712	30.0564	4.2e-08	1.17e-06
HHIPL2	-1.41946	25.0356	5.63e-07	1.1e-05
HMGCS2	-1.42277	9.94383	0.00161389	0.00867616
KCNN4	-1.42395	54.2543	1.76e-13	1.75e-11
APLP1	-1.42808	42.6655	6.49e-11	3.71e-09
MUC13	-1.42827	13.1267	0.000291112	0.00212396
KRT38	-1.42852	19.0753	1.26e-05	0.000153245
CASR	-1.43088	18.0454	2.16e-05	0.00024196
SMIM22	-1.43127	32.4496	1.22e-08	3.96e-07
PLA2G12B	-1.43451	12.845	0.000338373	0.00239354
LINC01425	-1.43505	12.4524	0.000417456	0.00285264
MAFA-AS1	-1.43951	25.3862	4.69e-07	9.42e-06
G0S2	-1.43952	52.6281	4.03e-13	3.65e-11
LINC01511	-1.44321	17.8509	2.39e-05	0.000263647
BEX1	-1.44665	14.32	0.000154218	0.001249
SERPINA3	-1.44725	27.8577	1.31e-07	3.1e-06
LINC01537	-1.44824	23.0117	1.61e-06	2.69e-05
ATP1A4	-1.44838	23.9579	9.85e-07	1.77e-05
LINC01116	-1.45335	56.5756	5.41e-14	6.04e-12
C18orf42	-1.45757	17.9568	2.26e-05	0.000251213
PTPRR	-1.45937	38.2411	6.25e-10	2.73e-08
FOXR2	-1.45985	11.2465	0.000797746	0.00482808
SAP25	-1.46202	24.2721	8.36e-07	1.53e-05
CNTD2	-1.46718	36.2908	1.7e-09	6.77e-08
CRABP2	-1.46989	47.7465	4.85e-12	3.38e-10
GJB1	-1.47026	18.401	1.79e-05	0.000205666
SEMA3A	-1.4714	62.0605	3.33e-15	4.79e-13
GUCY2C	-1.47167	21.4943	3.55e-06	5.28e-05
SNORD15B	-1.47794	9.91943	0.00163543	0.00877188
APCDD1L	-1.4793	36.5241	1.51e-09	6.09e-08
PTX3	-1.4795	43.1812	4.99e-11	2.9e-09
TRIM15	-1.48172	30.2157	3.87e-08	1.1e-06
RTP3	-1.48265	19.1767	1.19e-05	0.000147012
OVAAL	-1.48292	22.7572	1.84e-06	3.01e-05
IGF2-AS	-1.48585	26.0749	3.28e-07	6.92e-06
FOXA3	-1.48737	28.7549	8.21e-08	2.09e-06
NLRP7	-1.48928	20.4992	5.97e-06	8.18e-05
CGB8	-1.49349	24.4417	7.66e-07	1.43e-05
PP14571	-1.49384	29.876	4.61e-08	1.27e-06
CARTPT	-1.50195	16.2234	5.63e-05	0.000539984
PF4V1	-1.5087	22.266	2.37e-06	3.73e-05
PON3	-1.50916	39.704	2.96e-10	1.4e-08
FAM163A	-1.51032	25.0909	5.47e-07	1.08e-05
LINC00857	-1.51293	62.8206	2.26e-15	3.34e-13
PCK1	-1.51607	12.0659	0.000513516	0.00336743
OVOS2	-1.52028	35.4644	2.6e-09	9.89e-08
ANKRD26P1	-1.52065	22.0952	2.59e-06	4.04e-05
CGB	-1.52421	22.2583	2.38e-06	3.74e-05
MMP13	-1.52675	18.0889	2.11e-05	0.000237378
ABCB10P1	-1.52739	27.4847	1.58e-07	3.67e-06
DDC	-1.52996	16.4795	4.92e-05	0.000481791
BARX2	-1.54042	35.1881	2.99e-09	1.12e-07
NEUROG3	-1.5424	19.7194	8.97e-06	0.00011579
HPD	-1.54461	16.4133	5.09e-05	0.000495925
ASB4	-1.54934	23.0188	1.6e-06	2.69e-05
VCAM1	-1.55255	59.495	1.23e-14	1.55e-12
RERGL	-1.55517	19.5367	9.87e-06	0.000125569
GAS2	-1.55815	20.3366	6.49e-06	8.78e-05
SCN3A	-1.55967	25.7007	3.99e-07	8.15e-06
SEMA3E	-1.56665	30.709	3e-08	8.79e-07
CSF2	-1.57004	39.5388	3.22e-10	1.5e-08
SLC22A1	-1.57132	37.7292	8.13e-10	3.48e-08
SNORA57	-1.57411	10.1824	0.00141784	0.00779887
C1QL2	-1.57529	17.0639	3.61e-05	0.000374775
SLC6A17	-1.57587	27.7265	1.4e-07	3.28e-06
PSORS1C2	-1.57895	20.2424	6.82e-06	9.12e-05
EPYC	-1.58191	30.5875	3.19e-08	9.23e-07
KRT2	-1.58196	22.2749	2.36e-06	3.72e-05
C20orf197	-1.58215	34.9203	3.43e-09	1.26e-07
UBD	-1.58307	47.7218	4.91e-12	3.41e-10
PCDH8	-1.59544	19.9662	7.88e-06	0.00010328
APOBEC2	-1.61692	25.3141	4.87e-07	9.74e-06
SLC18A1	-1.61738	24.3476	8.04e-07	1.48e-05
KIRREL2	-1.62507	35.9055	2.07e-09	8.1e-08
NPHS1	-1.62738	26.8492	2.2e-07	4.92e-06
CKM	-1.62799	32.2489	1.36e-08	4.35e-07
BTBD16	-1.63251	24.7486	6.53e-07	1.25e-05
CCK	-1.63307	31.5894	1.9e-08	5.93e-07
ARHGAP40	-1.64058	41.3116	1.3e-10	6.79e-09
MYEOV	-1.64204	27.4021	1.65e-07	3.82e-06
NPB	-1.644	33.2096	8.27e-09	2.77e-07
ACTL8	-1.64651	16.8374	4.07e-05	0.000412526
SLC30A8	-1.64871	21.1993	4.14e-06	6.06e-05
GFRA3	-1.64944	34.0676	5.32e-09	1.88e-07
DKK1	-1.65455	40.4723	1.99e-10	9.96e-09
LINC01322	-1.6552	26.9149	2.13e-07	4.77e-06
CNGB1	-1.65835	30.3369	3.63e-08	1.04e-06
NPTX1	-1.66274	29.8041	4.78e-08	1.3e-06
DPPA2	-1.6628	25.8753	3.64e-07	7.53e-06
FRMD1	-1.66617	26.5008	2.63e-07	5.72e-06
RNA5-8S5	-1.66871	45.177	1.8e-11	1.12e-09
ANXA10	-1.66889	17.9196	2.3e-05	0.000255236
DLL3	-1.67031	35.1522	3.05e-09	1.14e-07
IGHV3-29	-1.6753	18.4078	1.78e-05	0.000205266
MMP3	-1.6787	42.0221	9.02e-11	4.98e-09
IGLV3-12	-1.69281	23.8988	1.02e-06	1.81e-05
PLEK2	-1.69305	75.5814	3.51e-18	8.42e-16
FAM43B	-1.69476	31.1926	2.34e-08	7.05e-07
LHX3	-1.69516	23.3491	1.35e-06	2.32e-05
COL26A1	-1.69812	29.163	6.65e-08	1.74e-06
RELN	-1.69984	25.4044	4.65e-07	9.34e-06
APCDD1L-AS1	-1.70044	29.4443	5.75e-08	1.53e-06
ERVV-1	-1.70408	24.6609	6.84e-07	1.3e-05
XAGE2	-1.70436	15.989	6.37e-05	0.000598374
FGF4	-1.70569	16.5426	4.76e-05	0.000468205
MSLN	-1.70664	24.7845	6.41e-07	1.23e-05
FBXO2	-1.71045	70.3273	5.02e-17	9.73e-15
SSTR2	-1.71097	35.834	2.15e-09	8.37e-08
CXorf49B	-1.71232	27.0618	1.97e-07	4.44e-06
RMRP	-1.71305	14.2967	0.000156136	0.00126163
LHX1	-1.71727	26.6963	2.38e-07	5.29e-06
MAFA	-1.72801	33.8707	5.89e-09	2.05e-07
MEG3	-1.73426	40.7373	1.74e-10	8.84e-09
EPS8L3	-1.73683	22.4473	2.16e-06	3.46e-05
C4BPB	-1.74073	32.3562	1.28e-08	4.13e-07
XAGE1B	-1.74617	15.1237	0.000100691	0.000876303
SP5	-1.74668	34.3965	4.5e-09	1.61e-07
UGT2A3	-1.74973	23.748	1.1e-06	1.94e-05
TMEM196	-1.75476	25.1156	5.4e-07	1.07e-05
SLC6A2	-1.75705	51.5381	7.02e-13	5.91e-11
ZP4	-1.75889	11.636	0.000646861	0.00406516
SLC14A2	-1.75948	24.3224	8.15e-07	1.5e-05
SERPINC1	-1.76054	26.2845	2.95e-07	6.3e-06
PSG4	-1.76199	21.4848	3.57e-06	5.3e-05
KLK12	-1.77317	19.2175	1.17e-05	0.000144076
ESRRB	-1.78083	29.2991	6.2e-08	1.64e-06
FEZF2	-1.78182	18.86	1.41e-05	0.000167775
PSG5	-1.78203	25.2182	5.12e-07	1.02e-05
RNU4-1	-1.78484	11.1469	0.000841721	0.00504794
ALPK2	-1.79116	54.9568	1.23e-13	1.28e-11
SYT13	-1.79418	31.7717	1.73e-08	5.44e-07
CPS1	-1.7947	38.0668	6.84e-10	2.97e-08
L1CAM	-1.79688	47.4816	5.55e-12	3.82e-10
SLC5A5	-1.80175	33.4793	7.2e-09	2.45e-07
TMEM59L	-1.8063	38.4614	5.58e-10	2.47e-08
MIR137HG	-1.81182	34.4231	4.43e-09	1.59e-07
CST1	-1.82631	29.533	5.5e-08	1.47e-06
MMP1	-1.82985	53.5589	2.51e-13	2.35e-11
TNFRSF6B	-1.83614	55.2083	1.08e-13	1.14e-11
GATA3	-1.84475	53.775	2.25e-13	2.17e-11
NPFFR2	-1.85246	26.128	3.2e-07	6.77e-06
LINC00973	-1.85473	28.6937	8.48e-08	2.14e-06
SP3P	-1.86093	18.5422	1.66e-05	0.000193394
ORM2	-1.86736	29.0025	7.23e-08	1.86e-06
SLC6A3	-1.87169	29.6846	5.08e-08	1.37e-06
STRA8	-1.8807	23.6486	1.16e-06	2.02e-05
ANKRD33	-1.88293	32.976	9.33e-09	3.1e-07
PSG1	-1.88592	15.1602	9.88e-05	0.000862748
STMN4	-1.89358	24.7754	6.44e-07	1.24e-05
KCNQ2	-1.89601	27.1935	1.84e-07	4.2e-06
PDIA2	-1.90506	40.0131	2.52e-10	1.22e-08
KRT7	-1.91119	47.903	4.48e-12	3.16e-10
MROH2A	-1.91364	28.8725	7.73e-08	1.98e-06
APELA	-1.93423	45.8365	1.29e-11	8.23e-10
CA5A	-1.93691	26.3166	2.9e-07	6.22e-06
PON1	-1.94375	38.2307	6.29e-10	2.74e-08
TFPI2	-1.94875	44.394	2.69e-11	1.63e-09
ELFN1-AS1	-1.95486	40.4953	1.97e-10	9.86e-09
HNF4A	-1.96098	31.7487	1.75e-08	5.49e-07
S100A7	-1.96209	23.6661	1.15e-06	2.01e-05
LY6H	-1.96791	39.2443	3.74e-10	1.72e-08
MME	-1.97095	63.0581	2.01e-15	3.01e-13
MAGEA8	-1.9714	31.31	2.2e-08	6.72e-07
SPANXA1	-1.97192	21.8829	2.9e-06	4.43e-05
IL1A	-1.97782	53.7861	2.24e-13	2.17e-11
MT1H	-1.98558	59.4856	1.23e-14	1.55e-12
SUN3	-1.98688	33.4605	7.27e-09	2.46e-07
SNORD97	-1.99959	11.1521	0.000839378	0.00503619
MTATP8P1	-2.00386	30.0578	4.19e-08	1.17e-06
SERPINA5	-2.01958	50.777	1.03e-12	8.41e-11
PCNPP3	-2.0236	37.5063	9.11e-10	3.87e-08
C20orf141	-2.0276	43.9907	3.3e-11	1.96e-09
TFF2	-2.03255	20.9298	4.76e-06	6.84e-05
ERVV-2	-2.04094	25.2196	5.12e-07	1.02e-05
SYNPR	-2.04162	21.2996	3.93e-06	5.77e-05
ASGR2	-2.04535	50.8255	1.01e-12	8.27e-11
XAGE1A	-2.04589	14.683	0.00012719	0.00106396
NNAT	-2.05012	56.8308	4.75e-14	5.42e-12
SERPINA4	-2.06322	33.2297	8.19e-09	2.75e-07
NKAIN4	-2.06538	50.6336	1.11e-12	8.97e-11
AOC1	-2.07959	56.6856	5.11e-14	5.78e-12
TMEM52B	-2.07974	53.8952	2.11e-13	2.07e-11
CXCL11	-2.08383	72.4291	1.73e-17	3.55e-15
CXCL5	-2.08435	50.871	9.86e-13	8.14e-11
PSG2	-2.09239	23.7051	1.12e-06	1.97e-05
SNORD10	-2.10158	20.3762	6.36e-06	8.65e-05
SCG5	-2.10243	83.2704	7.16e-20	2.07e-17
IL13RA2	-2.10382	47.8513	4.6e-12	3.24e-10
TTR	-2.10921	23.6231	1.17e-06	2.05e-05
DNAJC12	-2.11473	82.6722	9.69e-20	2.69e-17
TRPA1	-2.12291	63.2757	1.8e-15	2.75e-13
NR0B2	-2.13654	25.8999	3.6e-07	7.45e-06
FAM151A	-2.14962	35.8562	2.12e-09	8.29e-08
SYT8	-2.15623	54.0129	1.99e-13	1.97e-11
SEZ6L	-2.15701	29.0811	6.94e-08	1.81e-06
RNU1-1	-2.18726	52.2962	4.77e-13	4.15e-11
RNU1-2	-2.18726	52.2962	4.77e-13	4.15e-11
RNU1-27P	-2.18726	52.2962	4.77e-13	4.15e-11
RNU1-28P	-2.18726	52.2962	4.77e-13	4.15e-11
RNU1-3	-2.18726	52.2962	4.77e-13	4.15e-11
RNU1-4	-2.18726	52.2962	4.77e-13	4.15e-11
RNVU1-18	-2.18726	52.2962	4.77e-13	4.15e-11
OLIG3	-2.19753	19.8693	8.29e-06	0.000107853
SCG2	-2.20878	39.7993	2.81e-10	1.35e-08
TMEM114	-2.21076	37.7659	7.98e-10	3.42e-08
ECEL1	-2.22169	44.8051	2.18e-11	1.35e-09
KLHDC7B	-2.22594	68.0062	1.63e-16	2.82e-14
PTPRN	-2.2305	69.6755	6.99e-17	1.32e-14
COX7B2	-2.25691	12.8778	0.000332498	0.00235989
SPANXC	-2.25979	21.4824	3.57e-06	5.3e-05
UPK1A	-2.26071	29.779	4.84e-08	1.32e-06
COL22A1	-2.2688	59.5175	1.21e-14	1.55e-12
RNU4-2	-2.30278	28.0403	1.19e-07	2.87e-06
KRT87P	-2.31767	38.2426	6.25e-10	2.73e-08
CDK5R2	-2.35308	54.3176	1.71e-13	1.72e-11
KCNH6	-2.37068	34.1322	5.15e-09	1.82e-07
TRIML2	-2.39615	46.6059	8.68e-12	5.78e-10
SNCG	-2.4281	87.0401	1.06e-20	3.35e-18
STMN2	-2.4282	48.2051	3.84e-12	2.75e-10
NFE4	-2.45919	27.9146	1.27e-07	3.03e-06
PCSK1	-2.4702	67.124	2.55e-16	4.34e-14
RNF186	-2.47353	32.2354	1.37e-08	4.37e-07
LBP	-2.47493	35.9934	1.98e-09	7.79e-08
PRSS56	-2.47638	28.6745	8.56e-08	2.16e-06
CYP24A1	-2.4885	68.5793	1.22e-16	2.16e-14
CXCL13	-2.49905	74.5711	5.85e-18	1.37e-15
ERVH48-1	-2.49978	39.1606	3.9e-10	1.78e-08
ANXA13	-2.50549	50.1855	1.4e-12	1.11e-10
CXorf67	-2.51692	25.5229	4.37e-07	8.87e-06
ZFP42	-2.52331	32.9747	9.34e-09	3.1e-07
FAM9C	-2.53271	30.6922	3.02e-08	8.83e-07
CELF3	-2.56547	27.9396	1.25e-07	3e-06
GUCA1A	-2.59139	60.1223	8.91e-15	1.18e-12
FAM197Y2	-2.61921	10.3056	0.00132627	0.00739613
KRT36	-2.62138	41.8792	9.71e-11	5.31e-09
TF	-2.62572	52.2934	4.78e-13	4.15e-11
TAGLN3	-2.62653	53.9389	2.07e-13	2.03e-11
NPY	-2.64226	25.0271	5.65e-07	1.11e-05
AIRE	-2.64922	42.0123	9.07e-11	4.99e-09
INSM1	-2.66947	29.2577	6.34e-08	1.66e-06
TH	-2.67317	52.8165	3.66e-13	3.35e-11
PAH	-2.6791	44.1069	3.11e-11	1.87e-09
PCP4	-2.69278	59.7553	1.07e-14	1.39e-12
DPPA3	-2.71091	23.9929	9.67e-07	1.74e-05
MIR7-3HG	-2.72651	30.5882	3.19e-08	9.23e-07
CD8BP	-2.73395	40.9809	1.54e-10	7.88e-09
TKTL1	-2.7677	29.8101	4.76e-08	1.3e-06
PGAM2	-2.77721	79.7239	4.31e-19	1.14e-16
DIRAS3	-2.7817	68.3014	1.4e-16	2.47e-14
INHA	-2.7946	75.7587	3.21e-18	7.78e-16
FGL1	-2.80337	39.6332	3.06e-10	1.44e-08
SCG3	-2.80338	54.5593	1.51e-13	1.53e-11
EREG	-2.81709	62.0783	3.3e-15	4.78e-13
VIL1	-2.81927	44.6771	2.32e-11	1.42e-09
VGF	-2.86486	59.2214	1.41e-14	1.74e-12
SYT4	-2.87145	36.6605	1.41e-09	5.71e-08
HGD	-2.89226	55.3769	9.95e-14	1.06e-11
FAM197Y9	-2.89478	10.6153	0.00112153	0.00643529
PSG6	-2.89494	27.5513	1.53e-07	3.55e-06
UPK2	-2.89709	70.1995	5.36e-17	1.03e-14
KRT16P6	-2.92526	47.4826	5.55e-12	3.82e-10
RNU2-2P	-2.92563	45.3554	1.64e-11	1.03e-09
F2	-2.92564	34.4749	4.32e-09	1.56e-07
SLC14A1	-2.9317	58.0713	2.53e-14	3.02e-12
CHGA	-2.94641	38.6991	4.94e-10	2.22e-08
LCN15	-2.96066	36.0153	1.96e-09	7.73e-08
SLC39A5	-2.98027	61.5074	4.41e-15	6.13e-13
IGFBP1	-2.98855	44.6774	2.32e-11	1.42e-09
LINC01346	-3.00417	22.7681	1.83e-06	3e-05
LINC00460	-3.00739	100.491	1.19e-23	6.44e-21
DEFB103A	-3.01076	25.4841	4.46e-07	9.02e-06
BCAR4	-3.07251	47.1308	6.64e-12	4.5e-10
ARL14	-3.07534	106.164	6.79e-25	4.78e-22
NTSR1	-3.07554	61.2237	5.09e-15	6.94e-13
TAC3	-3.10341	37.1685	1.08e-09	4.52e-08
KRT86	-3.14523	99.0138	2.51e-23	1.32e-20
SOX14	-3.17598	25.0668	5.54e-07	1.09e-05
ALPP	-3.17738	55.7336	8.3e-14	8.9e-12
VCY	-3.19646	23.6171	1.18e-06	2.05e-05
PRAP1	-3.27613	77.8966	1.09e-18	2.7e-16
SLC35D3	-3.35874	61.0779	5.49e-15	7.43e-13
CGA	-3.3964	60.8236	6.24e-15	8.4e-13
LVRN	-3.40335	72.794	1.44e-17	3.04e-15
LECT1	-3.41191	48.5596	3.2e-12	2.33e-10
TTTY20	-3.4862	12.004	0.000530858	0.00346296
LINC00473	-3.49789	56.6893	5.1e-14	5.78e-12
PLA2G2A	-3.50216	62.8929	2.18e-15	3.25e-13
ASCL1	-3.50691	44.022	3.25e-11	1.94e-09
CYP1A1	-3.53111	34.1401	5.13e-09	1.82e-07
DLK1	-3.56844	28.9147	7.56e-08	1.94e-06
FGB	-3.5822	39.0262	4.18e-10	1.9e-08
TPH1	-3.62038	78.0344	1.01e-18	2.55e-16
CLDN6	-3.74558	64.6332	9.02e-16	1.45e-13
GAGE12H	-3.83696	14.8434	0.000116817	0.000989335
FXYD2	-3.84215	108.826	1.77e-25	1.44e-22
IGF2	-3.85681	109.622	1.19e-25	1e-22
SPINK1	-3.9299	106.067	7.13e-25	4.86e-22
FABP1	-3.9465	41.8536	9.84e-11	5.37e-09
OLFM4	-3.95186	70.9304	3.7e-17	7.31e-15
TRH	-4.05218	53.5137	2.57e-13	2.39e-11
TAC1	-4.10565	46.8846	7.53e-12	5.06e-10
CASP14	-4.11149	68.6103	1.2e-16	2.15e-14
TM4SF5	-4.12732	45.5085	1.52e-11	9.64e-10
CHRNA6	-4.20681	78.278	8.95e-19	2.31e-16
GP2	-4.22288	40.9487	1.56e-10	7.97e-09
AHSG	-4.23064	71.5311	2.73e-17	5.49e-15
AMBP	-4.23384	85.2427	2.64e-20	8.08e-18
FAM197Y3	-4.31922	15.0848	0.000102788	0.000891798
FAM197Y7	-4.40834	17.3382	3.13e-05	0.000333045
MTATP8P2	-4.62632	24.0318	9.48e-07	1.71e-05
GC	-4.65029	41.6237	1.11e-10	5.96e-09
FAM197Y8	-4.7311	12.9635	0.000317627	0.0022719
VTN	-4.73472	105.693	8.61e-25	5.68e-22
FAM197Y6	-4.73508	11.3419	0.000757762	0.00462975
GHRH	-4.77174	30.5531	3.25e-08	9.36e-07
SCGN	-5.01261	52.1179	5.23e-13	4.49e-11
DKK4	-5.17741	91.4653	1.14e-21	4.21e-19
CALCA	-5.26591	69.5272	7.54e-17	1.41e-14
HSD3B1	-5.30062	39.508	3.27e-10	1.52e-08
APOC3	-5.66528	35.3634	2.74e-09	1.04e-07
KRT81	-5.78449	160.656	8.13e-37	3.44e-33
APOA1	-7.55463	142.333	8.22e-33	1.74e-29
APOA2	-8.06777	95.017	1.89e-22	7.97e-20
DEFA5	-9.97032	20.4742	6.04e-06	8.27e-05

## Sheet: Table S5
Category	Term	Count	%	PValue	Genes	List Total	Pop Hits	Pop Total	Fold Enrichment	Bonferroni	Benjamini	FDR
KEGG_PATHWAY	hsa04080:Neuroactive ligand-receptor interaction	50	3.84911	3.88e-08	GLP1R, VIPR1, PRSS1, NPFFR1, HTR2C, ADRA1A, RXFP1, GHR, GABRR1, GRM7, CTSG, PRSS2, PAQR9, EDN3, SSTR1, GAL, CRH, PTGFR, CHRNA3, CALCB, CALCRL, CHRNA5, CHRNA9, ADRB2, NTS, KNG1, C5, P2RY4, NPW, CNR1, PENK, PPY, S1PR1, TAC4, DRD2, GABRP, GABBR2, SCTR, GCG, GRIN2D, GH2, PYY, GRIN3B, P2RX2, LEP, MC5R, GNRH2, NMUR2, GHRL, NMUR1	505	367	8586	2.31635	1.25e-05	1.25e-05	1.24e-05
KEGG_PATHWAY	hsa04610:Complement and coagulation cascades	19	1.46266	1.85e-06	FGA, CR2, CPB2, SERPINB2, SERPIND1, VWF, F12, F11, FGG, C4BPA, C8A, KNG1, F7, THBD, C5, C8G, C7, CFHR1, MASP1	505	86	8586	3.75625	0.000596	0.000298	0.000294
KEGG_PATHWAY	hsa04110:Cell cycle	24	1.84758	4.07e-05	CDT1, CDKN2A, CDCA5, PLK1, BUB1B, TTK, CDC6, PKMYT1, CDC25C, NDC80, AURKB, CCNA2, CDC20, CCNB2, CCNB1, ORC6, CDC45, ESPL1, PTTG1, CCNE1, CHEK1, CDK1, BUB1, MAD2L1	505	157	8586	2.59903	0.0130717	0.00438588	0.00433157
KEGG_PATHWAY	hsa04974:Protein digestion and absorption	17	1.3087	0.000303	CPA3, PRSS1, CPB2, CELA2B, COL25A1, ELN, SLC1A1, COL11A2, ATP1A2, PGA3, ACE2, COL2A1, COL4A3, COL21A1, COL6A6, COL6A5, PRSS2	505	103	8586	2.80615	0.0932833	0.0244776	0.0241745
KEGG_PATHWAY	hsa00830:Retinol metabolism	13	1.00077	0.000523	UGT2B11, UGT2B15, HSD17B6, CYP3A5, CYP3A7, CYP2A7, ADH4, CYP2A6, CYP2W1, CYP2B6, RDH10, UGT2B4, UGT1A6	505	68	8586	3.25038	0.155515	0.0337968	0.0333783
KEGG_PATHWAY	hsa00140:Steroid hormone biosynthesis	12	0.923788	0.000846	UGT2B11, CYP11A1, AKR1C1, UGT2B15, AKR1C3, UGT2B4, AKR1C2, AKR1C4, HSD17B6, CYP3A5, UGT1A6, CYP3A7	505	62	8586	3.29071	0.239204	0.0455457	0.0449816
KEGG_PATHWAY	hsa04972:Pancreatic secretion	15	1.15473	0.00242131	CPA3, PRSS1, CPB2, CELA2B, AMY1A, AMY1B, AMY1C, SCTR, ATP1A2, CEL, CLCA2, CLCA1, PRSS2, CLCA4, CFTR	505	102	8586	2.50029	0.542982	0.111726	0.110343
KEGG_PATHWAY	hsa00983:Drug metabolism - other enzymes	12	0.923788	0.00673575	CYP2A7, UCK2, CYP2A6, UGT2B11, RRM2, DPYS, UGT2B15, UGT2B4, TK1, UGT1A6, CES1, NME1	505	80	8586	2.5503	0.887298	0.271956	0.268588
KEGG_PATHWAY	hsa04115:p53 signaling pathway	11	0.846805	0.0107773	TP53AIP1, CCNB2, CCNB1, RRM2, CCNE1, CDKN2A, CHEK1, ADGRB1, CDK1, GTSE1, TP73	505	74	8586	2.52732	0.969802	0.386787	0.381997
KEGG_PATHWAY	hsa04024:cAMP signaling pathway	23	1.77059	0.012622	GLP1R, GABBR2, POPDC3, EDN3, NPR1, HHIP, GCG, ATP1A2, FOS, ADRB2, SSTR1, GRIN2D, MAPK10, GRIN3B, PDE10A, CREB3L3, CRH, TNNI3, CNGA3, FFAR2, GHRL, DRD2, CFTR	505	225	8586	1.73798	0.983475	0.407692	0.402643
KEGG_PATHWAY	hsa00980:Metabolism of xenobiotics by cytochrome P450	11	0.846805	0.015334	CYP2A7, ADH4, CYP2A6, UGT2B11, CYP2B6, AKR1C1, UGT2B15, UGT2B4, CYP3A5, UGT1A6, CBR3	505	78	8586	2.39772	0.993203	0.450263	0.444687
KEGG_PATHWAY	hsa00040:Pentose and glucuronate interconversions	7	0.538876	0.0171857	UGDH, UGT2B11, AKR1B10, AKR1B15, UGT2B15, UGT2B4, UGT1A6	505	36	8586	3.30594	0.996299	0.462582	0.456853
KEGG_PATHWAY	hsa00982:Drug metabolism - cytochrome P450	10	0.769823	0.0242679	CYP2A7, ADH4, CYP2A6, UGT2B11, CYP2B6, MAOB, UGT2B15, UGT2B4, CYP3A5, UGT1A6	505	72	8586	2.36139	0.999642	0.518365	0.511945
KEGG_PATHWAY	hsa05150:Staphylococcus aureus infection	12	0.923788	0.024544	SELP, C5, DEFA6, KRT14, FGG, KRT13, KRT23, DEFB1, MASP1, DEFA1, DEFA1B, KRT40	505	96	8586	2.12525	0.999673	0.518365	0.511945
KEGG_PATHWAY	hsa00590:Arachidonic acid metabolism	9	0.692841	0.0253061	PLA2G4F, CYP2B6, HPGD, PLA2G4E, CYP4F3, AKR1C3, PTGDS, PTGR1, CBR3	505	61	8586	2.50849	0.999746	0.518365	0.511945
KEGG_PATHWAY	hsa05144:Malaria	8	0.615858	0.0256775	SELP, CSF3, IFNG, PECAM1, HBB, HBA2, ACKR1, SELE	505	50	8586	2.72032	0.999776	0.518365	0.511945
KEGG_PATHWAY	hsa00053:Ascorbate and aldarate metabolism	6	0.461894	0.0287994	MIOX, UGDH, UGT2B11, UGT2B15, UGT2B4, UGT1A6	505	30	8586	3.4004	0.99992	0.547189	0.540413
KEGG_PATHWAY	hsa04914:Progesterone-mediated oocyte maturation	12	0.923788	0.0363075	MAPK10, CCNA2, CCNB2, CCNB1, SPDYC, PLK1, CDK1, PKMYT1, CDC25C, BUB1, MAD2L1, AURKA	505	102	8586	2.00023	0.999994	0.627929	0.620153
KEGG_PATHWAY	hsa00340:Histidine metabolism	5	0.384911	0.036937	HAL, MAOB, AMDHD1, HDC, ASPA	505	22	8586	3.86409	0.999995	0.627929	0.620153
KEGG_PATHWAY	hsa04060:Cytokine-cytokine receptor interaction	26	2.00154	0.0428688	ACVRL1, CX3CR1, CSF3, TNFRSF13B, MSTN, IL20RB, TNFRSF13C, CXCL2, GHR, CXCR2, TNFSF11, IL36RN, CCR6, CCL19, NGFR, IL33, CCL23, TSLP, CCL20, GDF6, BMP6, INHBE, GH2, IFNG, LEP, IL17C	505	297	8586	1.48839	0.999999	0.666769	0.658512
KEGG_PATHWAY	hsa04114:Oocyte meiosis	14	1.07775	0.0434866	SPDYC, PLK1, PKMYT1, CDC25C, AURKA, CDC20, CCNB2, CCNB1, ESPL1, PTTG1, CCNE1, CDK1, BUB1, MAD2L1	505	131	8586	1.81701	0.999999	0.666769	0.658512
KEGG_PATHWAY	hsa04970:Salivary secretion	11	0.846805	0.0454146	GUCY1A2, DMBT1, TRPV6, AMY1A, AMY1B, AMY1C, ATP1A2, ADRB2, ADRA1A, CST5, RYR3	505	93	8586	2.01099	1	0.666769	0.658512
KEGG_PATHWAY	hsa04270:Vascular smooth muscle contraction	14	1.07775	0.0506089	GUCY1A2, PLA2G4F, RAMP2, CALCRL, RAMP3, CALCB, EDN3, PLA2G4E, NPR1, ADRA1A, ACTG2, KCNMB2, KCNMB4, RAMP1	505	134	8586	1.77633	1	0.693925	0.685332
KEGG_PATHWAY	hsa05204:Chemical carcinogenesis - DNA adducts	9	0.692841	0.051561	CYP2A7, CYP2A6, UGT2B11, UGT2B15, UGT2B4, AKR1C2, CYP3A5, UGT1A6, CYP3A7	505	70	8586	2.18597	1	0.693925	0.685332
KEGG_PATHWAY	hsa04814:Motor proteins	18	1.38568	0.0608286	DYNC2H1, DNAH6, STARD9, MYO7B, KIF14, KIF23, KIF6, ACTG2, MYO16, TUBA3E, KIF18B, MYO1A, KIFC1, KIF4A, MYO18B, TNNI3, KIF2C, KIF20A	505	193	8586	1.58568	1	0.781198	0.771524
KEGG_PATHWAY	hsa04950:Maturity onset diabetes of the young	5	0.384911	0.0628828	NEUROD1, RFX6, BHLHA15, HNF1A, GCK	505	26	8586	3.26961	1	0.781198	0.771524
KEGG_PATHWAY	hsa05030:Cocaine addiction	7	0.538876	0.0654587	GRIN3B, MAOB, CREB3L3, FOSB, DRD2, RGS9, GRIN2D	505	49	8586	2.42885	1	0.78308	0.773382
KEGG_PATHWAY	hsa00790:Folate biosynthesis	5	0.384911	0.0705433	AKR1B10, AKR1B15, AKR1C3, GGH, ALPL	505	27	8586	3.14851	1	0.813768	0.80369
KEGG_PATHWAY	hsa05146:Amoebiasis	11	0.846805	0.07562	SERPINB4, MUC2, SERPINB13, C8G, IFNG, COL4A3, CD1E, CTSG, CD1C, CXCL2, C8A	505	102	8586	1.83355	1	0.823041	0.812849
KEGG_PATHWAY	hsa04976:Bile secretion	10	0.769823	0.0764435	UGT2B11, UGT2B15, SLC2A1, SCTR, UGT2B4, ATP1A2, SLC51B, CFTR, UGT1A6, AQP1	505	89	8586	1.91033	1	0.823041	0.812849
KEGG_PATHWAY	hsa00260:Glycine, serine and threonine metabolism	6	0.461894	0.0828786	BHMT, SDS, MAOB, GLDC, CBS, PIPOX	505	40	8586	2.5503	1	0.863542	0.852848
KEGG_PATHWAY	hsa04657:IL-17 signaling pathway	10	0.769823	0.0995256	MAPK10, CSF3, IFNG, CCL20, FOSB, FOS, IL17C, S100A9, CXCL2, S100A8	505	94	8586	1.80872	1	0.969769	0.95776

## Sheet: Table S6
Category	Term	Count	%	PValue	Genes	List Total	Pop Hits	Pop Total	Fold Enrichment	Bonferroni	Benjamini	FDR
GOTERM_BP_DIRECT	GO:0007094~mitotic spindle assembly checkpoint	14	1.07775	3.61e-09	PLK1, BUB1B, TTK, NDC80, ZWINT, AURKB, CDC20, CENPF, NUF2, BIRC5, BUB1, SPC24, MAD2L1, SPC25	1041	32	19462	8.17927	1.51e-05	1.51e-05	1.5e-05
GOTERM_BP_DIRECT	GO:0051301~cell division	49	3.77213	5.72e-08	ERCC6L, KIF14, BUB1B, CKS1B, CDC20, PTTG1, NUF2, NEK2, OIP5, HMCN1, CDC25C, CCNA2, ASPM, CCNE1, KIFC1, CKS2, BIRC5, KIF2C, CDCA3, CDCA5, NEDD9, NCAPG, CDCA8, SKA3, NCAPH, SKA1, AURKB, AURKA, CCNB2, CCNB1, BUB1, CDT1, CENPW, SPAG5, UBE2C, CDC6, DCDC1, NDC80, ZWINT, TPX2, CENPF, KIF18B, UBE2S, PRC1, CDK1, TACC1, SPC24, SPC25, MAD2L1	1041	389	19462	2.35496	0.000239	0.00012	0.000118
GOTERM_BP_DIRECT	GO:0007059~chromosome segregation	20	1.53965	6.39e-07	TOP2A, CDT1, CENPW, SPAG5, HJURP, TTK, SKA3, NDC80, SKA1, CENPF, CENPI, NUF2, BIRC5, OIP5, NEK2, CENPN, BUB1, SPC24, DLGAP5, SPC25	1041	96	19462	3.89489	0.00267002	0.000891	0.000883
GOTERM_BP_DIRECT	GO:0000070~mitotic sister chromatid segregation	12	0.923788	3.05e-06	KIF18B, ESPL1, SPAG5, KIFC1, CENPI, PLK1, NUSAP1, CDCA8, NEK2, NDC80, ZWINT, MAD2L1	1041	38	19462	5.90384	0.0126784	0.00318986	0.00316087
GOTERM_BP_DIRECT	GO:0007052~mitotic spindle organization	14	1.07775	8.97e-06	PLK1, CDCA8, TTK, NDC80, AURKB, AURKA, CCNB1, KIF4A, NUF2, BIRC5, TACC1, EFHC2, DLGAP5, SPC25	1041	58	19462	4.5127	0.0368201	0.00750299	0.00743479
GOTERM_BP_DIRECT	GO:0006805~xenobiotic metabolic process	20	1.53965	1.54e-05	NQO1, BCHE, UGT2B11, AKR1C1, UGT2B15, CYP4F3, NR1I2, CMBL, CYP3A5, CYP3A7, CYP2A7, SULT1B1, CYP2A6, CYP2W1, CYP2B6, AADAC, SLC28A2, SULT1C4, CBR3, UGT1A6	1041	118	19462	3.16873	0.0624477	0.010747	0.0106494
GOTERM_BP_DIRECT	GO:0022617~extracellular matrix disassembly	12	0.923788	2.28e-05	MMP12, PRSS1, CMA1, KLK5, MMP19, FURIN, CTSG, WDR72, CTSV, TPSAB1, PRSS2, MMP10	1041	46	19462	4.87708	0.0910432	0.012366	0.0122536
GOTERM_BP_DIRECT	GO:0030855~epithelial cell differentiation	18	1.38568	2.37e-05	AKR1C1, SPINK5, GATA6, KRT13, KRT23, AKR1C2, MSI1, BARX1, KRT40, SULT1B1, DMBT1, WT1, CDHR2, KRT14, CDK1, RHCG, FGFR2, CES1	1041	101	19462	3.33187	0.0941933	0.012366	0.0122536
GOTERM_BP_DIRECT	GO:0034080~CENP-A containing nucleosome assembly	6	0.461894	8.68e-05	CENPW, CENPI, HJURP, OIP5, CENPN, CENPA	1041	10	19462	11.2173	0.304336	0.0362873	0.0359575
GOTERM_BP_DIRECT	GO:0044598~doxorubicin metabolic process	6	0.461894	8.68e-05	AKR1B10, AKR1C1, AKR1C3, AKR1C2, AKR1C4, SULT1C4	1041	10	19462	11.2173	0.304336	0.0362873	0.0359575
GOTERM_BP_DIRECT	GO:0006956~complement activation	9	0.692841	0.000102	COLEC11, FCN3, C5, RGCC, C8G, C7, CFHR1, CFP, C8A	1041	29	19462	5.80205	0.34589	0.0385871	0.0382364
GOTERM_BP_DIRECT	GO:0007411~axon guidance	25	1.92456	0.000121	ROBO2, SEMA5A, ROBO4, GBX2, FLRT3, DPYSL2, TNR, SLIT3, SLIT2, CCDC141, ATOH1, EPHA5, NGFR, EPHA6, EDN3, CNTN5, DCC, WNT3A, SEMA6D, ETV1, VAX1, NELL2, LHX2, ARTN, ANOS1	1041	195	19462	2.39686	0.396641	0.042101	0.0417184
GOTERM_BP_DIRECT	GO:0051256~mitotic spindle midzone assembly	6	0.461894	0.000152	PRC1, KIF4A, CDCA8, BIRC5, KIF23, AURKB	1041	11	19462	10.1975	0.470604	0.0489208	0.0484762
GOTERM_BP_DIRECT	GO:0008202~steroid metabolic process	12	0.923788	0.000184	SULT1B1, CYP2A6, CYP2B6, AKR1C1, UGT2B15, NR1I2, AKR1C3, AKR1C2, AKR1C4, HSD17B6, CYP3A5, CYP3A7	1041	57	19462	3.93589	0.537192	0.0536982	0.0532102
GOTERM_BP_DIRECT	GO:0061844~antimicrobial humoral immune response mediated by antimicrobial peptide	18	1.38568	0.000195	REG3A, SPAG11B, SPAG11A, DEFA6, TSLP, CCL20, DEFB126, DEFB1, DEFA1, NTS, CXCL2, KNG1, DMBT1, DEFA1B, CCL19, HRG, S100A9, LTF	1041	119	19462	2.82789	0.558386	0.0536982	0.0532102
GOTERM_BP_DIRECT	GO:0000086~G2/M transition of mitotic cell cycle	12	0.923788	0.000217	CCNA2, CCNB1, MELK, PLK1, CHEK1, USH1C, CDK1, BIRC5, PKMYT1, FOXM1, CDC25C, AURKA	1041	58	19462	3.86803	0.595642	0.0536982	0.0532102
GOTERM_BP_DIRECT	GO:0000278~mitotic cell cycle	21	1.61663	0.00023	CDT1, CENPW, CDCA5, PLK1, CDCA8, CDC6, PKMYT1, SKA3, NDC80, SKA1, AURKB, AURKA, TUBA3E, TPX2, CENPF, SPATA17, KIF18B, PBK, BIRC5, NEK2, MYBL2	1041	155	19462	2.53294	0.617373	0.0536982	0.0532102
GOTERM_BP_DIRECT	GO:0000281~mitotic cytokinesis	13	1.00077	0.000231	PLK1, CDCA8, KIF23, CENPA, AURKB, ANLN, ESPL1, KIF4A, NUSAP1, BIRC5, KIF20A, EFHC2, CEP55	1041	68	19462	3.57414	0.619656	0.0536982	0.0532102
GOTERM_BP_DIRECT	GO:0002377~immunoglobulin production	15	1.15473	0.000254	IGKV5-2, IGKV1-5, IGLV3-1, IGKV3D-15, IGKV6D-41, IGLV5-48, IGLV3-25, IGLV3-16, IGLV5-45, IGLV1-36, IGLV3-10, IGLV3-21, IGLV3-22, IGKV1-37, IGKV1-12	1041	89	19462	3.15092	0.654873	0.0559846	0.0554758
GOTERM_BP_DIRECT	GO:0042391~regulation of membrane potential	16	1.23172	0.000297	GABRP, POPDC3, KCNH3, CHRNA3, CHRNA5, CAV3, ACTN2, LRRK2, CHRNA9, KCNA5, HTR3A, HTR3B, RIMS2, RIMS1, GABRR1, SLC39A8	1041	101	19462	2.96166	0.711161	0.0620851	0.0615209
GOTERM_BP_DIRECT	GO:0042730~fibrinolysis	7	0.538876	0.000341	FGA, CPB2, SERPINB2, F12, KRT1, FGG, HRG	1041	19	19462	6.88781	0.7599	0.0648388	0.0642495
GOTERM_BP_DIRECT	GO:0007051~spindle organization	7	0.538876	0.000341	ASPM, SPATA17, SPAG5, TTK, AUNIP, AURKB, AURKA	1041	19	19462	6.88781	0.7599	0.0648388	0.0642495
GOTERM_BP_DIRECT	GO:0032870~cellular response to hormone stimulus	10	0.769823	0.000373	GHR, ROBO2, RAMP2, NPFFR1, RAMP3, FOSB, SLIT3, FOS, SLIT2, RAMP1	1041	43	19462	4.34779	0.790057	0.0678534	0.0672367
GOTERM_BP_DIRECT	GO:0007596~blood coagulation	15	1.15473	0.000454	FGA, CPB2, ANXA8L1, SERPIND1, VWF, F12, F11, CYP4F3, GATA6, CYP4F11, KNG1, F7, THBD, SCUBE1, ANXA8	1041	94	19462	2.98332	0.849921	0.0778471	0.0771395
GOTERM_BP_DIRECT	GO:0019229~regulation of vasoconstriction	7	0.538876	0.000465	ACE2, EDN3, KCNMB2, KCNMB4, ATP1A2, KCNA5, ADRA1A	1041	20	19462	6.54342	0.857246	0.0778471	0.0771395
GOTERM_BP_DIRECT	GO:0010951~negative regulation of endopeptidase activity	11	0.846805	0.000508	CRB2, SERPINB11, SERPINB4, SERPINB13, SERPINB2, SERPIND1, SPOCK2, SPOCK1, SERPINA6, HRG, KNG1	1041	54	19462	3.80834	0.880345	0.0816385	0.0808965
GOTERM_BP_DIRECT	GO:0030198~extracellular matrix organization	23	1.77059	0.000537	HPSE2, MIA, WNT3A, FOXF1, ELN, COL11A2, SPINK5, FURIN, RXFP1, MMP10, MMP12, C6ORF15, COL2A1, ADAMTS1, ADAMTS19, ADAMTSL3, SPOCK2, COL4A3, MMP19, TNR, COL6A6, SLC39A8, COL6A5	1041	190	19462	2.26314	0.894233	0.0831821	0.0824261
GOTERM_BP_DIRECT	GO:0071395~cellular response to jasmonic acid stimulus	4	0.307929	0.000584	AKR1C1, AKR1C3, AKR1C2, AKR1C4	1041	4	19462	18.6955	0.913188	0.0872606	0.0864675
GOTERM_BP_DIRECT	GO:0008544~epidermis development	14	1.07775	0.00062	SPRR2E, KRTDAP, CERS3, SPRR2G, BNC1, KLK5, KRT5, HOXB13, RBP2, KRT14, SVEP1, SPRR2A, SPRR1A, SPRR2B	1041	86	19462	3.04345	0.925111	0.0893427	0.0885307
GOTERM_BP_DIRECT	GO:0042472~inner ear morphogenesis	11	0.846805	0.000686	COL2A1, PAX8, GBX2, WNT3A, FOXG1, CHRNA9, USH1C, FOXI1, PAX2, FGFR2, ATOH1	1041	56	19462	3.67233	0.943205	0.0955772	0.0947085
GOTERM_BP_DIRECT	GO:0006955~immune response	46	3.54119	0.000725	CX3CR1, CSF3, HP, DEFB1, IGLV3-1, CD1E, KIR2DL1, CTSV, CD1C, CFP, C8A, CXCL2, IGKV3D-15, SPN, IGLV5-48, IGLV3-25, IGLV5-45, IGLV3-21, IGLV3-22, IGKV1-37, CXCR2, IGKV1-12, TNFSF11, IL36RN, CTSG, CCR6, CCL19, DEFA1B, CCL23, CR2, CCL20, IGKV5-2, IGKV1-5, DEFA1, SMAD6, BMP6, IGKV6D-41, TGFBR3, IGLV3-16, IFNG, IGLV1-36, IGLV3-10, RAET1L, CEACAM8, MS4A2, HLA-DQB2	1041	512	19462	1.67967	0.951846	0.095885	0.0950135
GOTERM_BP_DIRECT	GO:0007189~adenylate cyclase-activating G-protein coupled receptor signaling pathway	18	1.38568	0.000734	GLP1R, PTGFR, RAMP2, CALCRL, RAMP3, CALCB, GPR78, GCG, ADRB2, RXFP1, ADGRG7, CNR1, ADGRE3, MC5R, ADGRF5, ADGRB1, S1PR1, RAMP1	1041	133	19462	2.53022	0.953553	0.095885	0.0950135
GOTERM_BP_DIRECT	GO:0044597~daunorubicin metabolic process	5	0.384911	0.000823	AKR1B10, AKR1C1, AKR1C3, AKR1C2, AKR1C4	1041	9	19462	10.3864	0.967964	0.100346	0.0994342
GOTERM_BP_DIRECT	GO:0007631~feeding behavior	8	0.615858	0.00084	PYY, GAL, NPW, PPY, NMUR2, HTR2C, GCG, AGRP	1041	30	19462	4.98546	0.97021	0.100346	0.0994342
GOTERM_BP_DIRECT	GO:0007586~digestion	8	0.615858	0.00084	PRSS1, AKR1C1, GKN1, PIR, AKR1C2, CLPSL2, PGA3, PRSS2	1041	30	19462	4.98546	0.97021	0.100346	0.0994342
GOTERM_BP_DIRECT	GO:0006508~proteolysis	42	3.23326	0.000874	TPSD1, COLEC11, PRSS1, CPB2, FCN3, TPSB2, KLK5, KLK8, THBD, PDZD4, ADAMTS19, ADAMTS1, CLCA2, CLCA1, NRIP3, CTSG, TPSAB1, PRSS2, CLCA4, CPA3, TMPRSS11A, CELA2B, F12, OVCH2, F11, KLK13, KLK14, AZU1, PGA3, TMPRSS11E, MMP10, PRSS53, MMP12, F7, ESPL1, AGBL2, DPEP2, LCN1, MMP19, MASP1, LTF, DPEP3	1041	458	19462	1.71443	0.974152	0.101498	0.100576
GOTERM_BP_DIRECT	GO:0008543~fibroblast growth factor receptor signaling pathway	11	0.846805	0.000913	KLB, NGFR, FLRT3, FGF19, FAT4, FGF12, FGFR3, SHCBP1, FGFR2, TBX2, FGF10	1041	58	19462	3.5457	0.978004	0.103113	0.102175
GOTERM_BP_DIRECT	GO:0045471~response to ethanol	16	1.23172	0.000996	NQO1, CSF3, MAOB, MSTN, HPGD, KCNC2, FOS, CA3, CNR1, FGF19, LEP, PENK, CDK1, CDO1, S100A8, FGFR2	1041	113	19462	2.64715	0.984491	0.109586	0.10859
GOTERM_BP_DIRECT	GO:0006816~calcium ion transport	14	1.07775	0.00106764	RAMP2, CALCRL, RAMP3, CAV3, CAV1, RYR3, TRPM2, TRPV6, CDH23, CACHD1, CLCA1, NMUR2, NMUR1, RAMP1	1041	91	19462	2.87623	0.988509	0.114456	0.113416
GOTERM_BP_DIRECT	GO:0031640~killing of cells of other organism	14	1.07775	0.00118376	DEFA6, CCL20, GZMB, DEFA1, NTS, CXCL2, C8A, KNG1, C5, C8G, C7, DEFA1B, CCL19, LTF	1041	92	19462	2.84497	0.992932	0.121139	0.120038
GOTERM_BP_DIRECT	GO:0009636~response to toxic substance	13	1.00077	0.00118792	NQO1, MAOB, SLC23A1, AQP10, GATA6, FOS, DHRS2, RAD51, GJC2, PENK, CDK1, DRD2, CES1	1041	81	19462	3.00051	0.993054	0.121139	0.120038
GOTERM_BP_DIRECT	GO:0051591~response to cAMP	9	0.692841	0.00127869	THBD, DUOX1, GATA6, FOSB, MMP19, CNGA3, FOS, TEK, CDO1	1041	41	19462	4.10389	0.99525	0.124785	0.123651
GOTERM_BP_DIRECT	GO:0043066~negative regulation of apoptotic process	47	3.61817	0.00130839	PAGE4, PTGFR, PRDM9, HHIP, RPL10L, GATA6, KIF14, IHH, SCX, AURKA, AQP1, MYCNOS, BCL2L10, ERBB4, CBS, MAEL, PRAME, ATOH1, MAGEA4, NQO1, ANGPT4, EGR3, OPN3, SERPINB2, ANGPT1, TSLP, PLK1, GCG, AZU1, SMAD6, POU4F1, MT3, DHRS2, PAX2, GREM1, GCLC, WT1, LEP, ALB, CDK1, BIRC5, GHRL, TEK, CARD14, LIMS2, LTF, MAD2L1	1041	542	19462	1.6212	0.995805	0.124785	0.123651
GOTERM_BP_DIRECT	GO:0001867~complement activation, lectin pathway	5	0.384911	0.00131322	COLEC11, MFAP4, FCN3, KRT1, MASP1	1041	10	19462	9.34774	0.995889	0.124785	0.123651
GOTERM_BP_DIRECT	GO:0030154~cell differentiation	59	4.54196	0.00137178	LRGUK, BNC1, LRRK2, RPL10L, FOXI2, FOXI1, SCX, CHRDL2, RXFP1, TAF7L, CDC20, RIMS2, RIMS1, SOX17, DMBT1, ZIC3, DPYSL2, MAEL, SOX7, ROS1, KRTDAP, SEMA6D, FST, SPINK5, MYO7B, ETV1, CEL, NME1, TEX19, CATSPERB, PAX8, MAK, MMP19, CDHR5, ERG, RBM24, GTSF1, BLK, NR1I2, GATA6, NDRG2, FSTL4, FSTL5, PRAME, TSNAXIP1, RXRG, NKX2-3, ANGPT1, EYA1, CAV3, CAV1, SPAG4, OSGIN1, SMAD6, IGSF10, CENPF, FGF19, MGP, FGF…	1041	725	19462	1.52143	0.996783	0.127454	0.126295
GOTERM_BP_DIRECT	GO:0006940~regulation of smooth muscle contraction	6	0.461894	0.00155698	CHRNA3, CAV1, NMUR2, TNNI3, ATP1A2, ADRB2	1041	17	19462	6.59841	0.998519	0.141516	0.14023
GOTERM_BP_DIRECT	GO:0050829~defense response to Gram-negative bacterium	14	1.07775	0.00159697	DEFA6, TSLP, DEFB126, DEFB1, DEFA1, AZU1, AQP1, LYPD8, SELP, DMBT1, ADGRB1, CTSG, DEFA1B, LTF	1041	95	19462	2.75512	0.998747	0.142063	0.140771
GOTERM_BP_DIRECT	GO:0042448~progesterone metabolic process	5	0.384911	0.00197671	AKR1C1, AKR1C3, AKR1C2, AKR1C4, AFP	1041	11	19462	8.49795	0.999745	0.172179	0.170614
GOTERM_BP_DIRECT	GO:0006957~complement activation, alternative pathway	6	0.461894	0.00206181	CR2, C5, C8G, C7, CFP, C8A	1041	18	19462	6.23183	0.999821	0.17563	0.174034
GOTERM_BP_DIRECT	GO:0009954~proximal/distal pattern formation	7	0.538876	0.00210033	GREM1, HOXB9, HOXC9, HOXD10, HOXC11, TP63, HOXC10	1041	26	19462	5.0334	0.999848	0.17563	0.174034
GOTERM_BP_DIRECT	GO:0098869~cellular oxidant detoxification	12	0.923788	0.0022704	DUOX1, GPX2, APOM, HBG2, SRXN1, TXNRD1, ALB, HBE1, HP, HBB, HBA2, S100A9	1041	76	19462	2.95192	0.999925	0.186128	0.184437
GOTERM_BP_DIRECT	GO:0032496~response to lipopolysaccharide	18	1.38568	0.00257119	NQO1, PTGFR, MAOB, HPGD, FOS, SMAD6, SELE, SELP, AKAP12, THBD, GJB2, CNR1, PENK, ALPL, S100A9, S100A8, FGFR2, FGF10	1041	149	19462	2.25851	0.999979	0.205492	0.203625
GOTERM_BP_DIRECT	GO:0050832~defense response to fungus	8	0.615858	0.0026049	DEFA6, TSLP, CTSG, DEFA1, DEFA1B, HRG, S100A9, S100A8	1041	36	19462	4.15455	0.999982	0.205492	0.203625
GOTERM_BP_DIRECT	GO:0051145~smooth muscle cell differentiation	6	0.461894	0.00267632	MYOCD, FOXF1, GATA6, TBX18, TBX2, FGF10	1041	19	19462	5.90384	0.999986	0.207217	0.205333
GOTERM_BP_DIRECT	GO:0050796~regulation of insulin secretion	9	0.692841	0.0027586	NEUROD1, RFX6, IFNG, CNR1, UQCC2, LEP, GCG, KCNA5, GCK	1041	46	19462	3.65781	0.99999	0.209704	0.207798
GOTERM_BP_DIRECT	GO:0090267~positive regulation of mitotic cell cycle spindle assembly checkpoint	5	0.384911	0.00284041	CDCA8, BIRC5, NDC80, AURKB, MAD2L1	1041	12	19462	7.78979	0.999993	0.212067	0.21014
GOTERM_BP_DIRECT	GO:0031638~zymogen activation	7	0.538876	0.0031373	THBD, F12, CD5L, HP, FURIN, MASP1, PRSS12	1041	28	19462	4.67387	0.999998	0.226156	0.2241
GOTERM_BP_DIRECT	GO:0097746~regulation of blood vessel diameter	7	0.538876	0.0031373	ACE2, GCLC, NPR1, CBS, HBB, ADRB2, NTS	1041	28	19462	4.67387	0.999998	0.226156	0.2241
GOTERM_BP_DIRECT	GO:0050901~leukocyte tethering or rolling	6	0.461894	0.00341327	SELP, CX3CR1, SPN, LEP, SELE, JAM2	1041	20	19462	5.60865	0.999999	0.241879	0.239681
GOTERM_BP_DIRECT	GO:0007507~heart development	23	1.77059	0.00376803	ACVRL1, POPDC3, RAMP2, CALCRL, DNAAF3, FOXF1, HEG1, HSPB7, LDB3, TBX5, POU4F1, SOX17, WT1, ERBB4, FLRT3, WIF1, FGF19, DPEP2, TNNI3, TEK, FGF12, RXRG, DPEP3	1041	221	19462	1.94568	1	0.259063	0.256709
GOTERM_BP_DIRECT	GO:0048041~focal adhesion assembly	7	0.538876	0.00377969	ACTN3, ACTN2, DLC1, SORBS1, CORO2B, ARHGAP6, THSD1	1041	29	19462	4.5127	1	0.259063	0.256709
GOTERM_BP_DIRECT	GO:0030326~embryonic limb morphogenesis	8	0.615858	0.00417646	FBN2, GREM1, DYNC2H1, HNF1A, TBX5, HOXD10, SP9, HOXC10	1041	39	19462	3.83497	1	0.281642	0.279082
GOTERM_BP_DIRECT	GO:0006693~prostaglandin metabolic process	6	0.461894	0.00428541	HPGD, AKR1C1, AKR1C3, AKR1C2, AKR1C4, PTGR1	1041	21	19462	5.34157	1	0.284402	0.281817
GOTERM_BP_DIRECT	GO:0001656~metanephros development	7	0.538876	0.0045146	ROBO2, SOX17, EYA1, RDH10, GDF6, HOXC11, FGF10	1041	30	19462	4.36228	1	0.286811	0.284204
GOTERM_BP_DIRECT	GO:0035425~autocrine signaling	4	0.307929	0.00452751	CX3CR1, HILPDA, S100A9, S100A8	1041	7	19462	10.6831	1	0.286811	0.284204
GOTERM_BP_DIRECT	GO:0072189~ureter development	4	0.307929	0.00452751	SOX17, FOXF1, PAX2, TBX18	1041	7	19462	10.6831	1	0.286811	0.284204
GOTERM_BP_DIRECT	GO:0051897~positive regulation of protein kinase B signaling	20	1.53965	0.00486916	SEMA5A, CX3CR1, CSF3, RAMP3, MYOC, ANGPT1, EGF, AKR1C3, AKR1C2, NTS, SELP, F7, H19, LIN28A, LEP, CASS4, TNFSF11, TEK, CCL19, HBEGF	1041	185	19462	2.02113	1	0.30385	0.301088
GOTERM_BP_DIRECT	GO:0015670~carbon dioxide transport	5	0.384911	0.00527253	HBG2, HBE1, HBB, HBA2, AQP1	1041	14	19462	6.67696	1	0.324153	0.321207
GOTERM_BP_DIRECT	GO:0060045~positive regulation of cardiac muscle cell proliferation	7	0.538876	0.00534958	TGFBR3, ERBB4, GATA6, CDK1, TBX5, FGFR2, TBX2	1041	31	19462	4.22156	1	0.324153	0.321207
GOTERM_BP_DIRECT	GO:0007165~signal transduction	92	7.08237	0.00591678	ACVRL1, ARHGAP11A, SH3GL3, HHIP, LRRK2, CTNND2, RTKN2, RASGRF1, ARHGAP6, ADRA1A, ARHGAP36, GLDN, SIRPB1, PITPNC1, NR3C2, SPN, GNGT1, AKAP12, GABRR1, RASSF2, CLEC1A, DPYSL2, GAST, CNGA3, CCR6, GUCY1A2, MYOC, EDN3, MIA, GKN1, HTR3A, GFRA1, HTR3B, GFRA2, PSG9, GREM1, PSG8, ADGRB1, PECAM1, DEPDC1, CRH, SPARCL1, ERG, HBEGF, FBN2, REG3A, RETNLB, CHRNA3, CALCB, CHRNA5, NPR1, NR1I2, CRABP1, CHRNA9, NEDD9…	1041	1310	19462	1.31297	1	0.353401	0.350189
GOTERM_BP_DIRECT	GO:0043627~response to estrogen	10	0.769823	0.00603834	SLC34A2, F7, GAL, MSTN, CAV1, GATA6, GHRL, TEK, SMAD6, ZNF366	1041	63	19462	2.96754	1	0.355581	0.35235
GOTERM_BP_DIRECT	GO:0001958~endochondral ossification	7	0.538876	0.00629214	COL2A1, CBS, ALPL, SCX, TEK, FGFR3, BMP6	1041	32	19462	4.08964	1	0.365381	0.36206
GOTERM_BP_DIRECT	GO:0006935~chemotaxis	15	1.15473	0.00693936	CX3CR1, CCL23, SERPIND1, CCL20, DEFB1, DEFA1, CXCL2, SPN, C5, CXCR2, S1PR1, ANOS1, DEFA1B, CCR6, HRG	1041	125	19462	2.24346	1	0.392348	0.388782
GOTERM_BP_DIRECT	GO:0003163~sinoatrial node development	4	0.307929	0.00695769	SHOX2, GATA6, TBX5, TBX18	1041	8	19462	9.34774	1	0.392348	0.388782
GOTERM_BP_DIRECT	GO:0009611~response to wounding	11	0.846805	0.00703805	CX3CR1, REG3A, ZFP36, GAP43, MRLN, VWF, PLLP, HOXB13, KLK8, LYVE1, AURKA	1041	76	19462	2.70593	1	0.392348	0.388782
GOTERM_BP_DIRECT	GO:0001523~retinoid metabolic process	7	0.538876	0.00734981	ADH4, AKR1B10, RDH10, AKR1C1, AKR1C3, BCO2, AKR1C4	1041	33	19462	3.96571	1	0.402747	0.399087
GOTERM_BP_DIRECT	GO:0000079~regulation of cyclin-dependent protein serine/threonine kinase activity	9	0.692841	0.00755901	CCNA2, CCNB2, CCNB1, CCNE1, CDKN2A, CDC6, PKMYT1, CDC25C, CDKN3	1041	54	19462	3.11591	1	0.402747	0.399087
GOTERM_BP_DIRECT	GO:0032355~response to estradiol	13	1.00077	0.00757567	NQO1, PTGFR, HPGD, IHH, GHR, F7, GJB2, LEP, PENK, DPEP2, SPRR2A, FGF10, DPEP3	1041	101	19462	2.40635	1	0.402747	0.399087
GOTERM_BP_DIRECT	GO:0007605~sensory perception of sound	18	1.38568	0.00768711	TUB, CNTN5, EYA1, COL11A2, PCDH15, USH1C, MYO7B, GJB2, COL2A1, GRM7, MYO1A, P2RX2, COL4A3, CDH23, BIRC5, ATP6V0A4, HOXA1, CLRN3	1041	166	19462	2.02722	1	0.402747	0.399087
GOTERM_BP_DIRECT	GO:0035584~calcium-mediated signaling using intracellular calcium source	6	0.461894	0.0078384	SELP, PTGFR, TRPM2, CCL20, DEFB1, AZU1	1041	24	19462	4.67387	1	0.402747	0.399087
GOTERM_BP_DIRECT	GO:0043278~response to morphine	6	0.461894	0.0078384	GHR, CNR1, SLC1A1, PENK, FOSB, DRD2	1041	24	19462	4.67387	1	0.402747	0.399087
GOTERM_BP_DIRECT	GO:0008283~cell proliferation	19	1.46266	0.00789889	HPSE2, WNT3A, TXNRD1, RASGRF1, ODC1, MCM10, MKI67, CDC25C, AURKB, CKS1B, UCHL1, DACH1, MELK, CKS2, CDK1, TACC1, BUB1, TP63, FAM83A	1041	180	19462	1.97341	1	0.402747	0.399087
GOTERM_BP_DIRECT	GO:0061364~apoptotic process involved in luteolysis	3	0.230947	0.00825454	ROBO2, SLIT3, SLIT2	1041	3	19462	18.6955	1	0.41581	0.412031
GOTERM_BP_DIRECT	GO:0042572~retinol metabolic process	9	0.692841	0.00844199	ADH4, AKR1B10, RDH10, AKR1B15, AKR1C3, CEL, HSD17B6, CYP3A5, CYP3A7	1041	55	19462	3.05926	1	0.42019	0.416371
GOTERM_BP_DIRECT	GO:0051382~kinetochore assembly	5	0.384911	0.00880274	CENPF, CENPW, CENPN, CENPA, DLGAP5	1041	16	19462	5.84234	1	0.432991	0.429056
GOTERM_BP_DIRECT	GO:0030216~keratinocyte differentiation	10	0.769823	0.0090299	CERS3, TGM1, SPRR2G, OPN3, KRT14, AKR1C3, SPRR2A, SPRR1A, SPRR2B, TP63	1041	67	19462	2.79037	1	0.435531	0.431572
GOTERM_BP_DIRECT	GO:0031424~keratinization	12	0.923788	0.00910657	SPRR2E, TGM1, LCE3D, SPRR2G, KRT1, KRT79, KRT78, KAZN, KRT5, SPRR2A, SPRR1A, SPRR2B	1041	91	19462	2.46534	1	0.435531	0.431572
GOTERM_BP_DIRECT	GO:0043010~camera-type eye development	8	0.615858	0.009342	FBN2, EFEMP1, WT1, PITX2, VAX1, TSKU, PAX2, TMEM231	1041	45	19462	3.32364	1	0.435531	0.431572
GOTERM_BP_DIRECT	GO:0042908~xenobiotic transport	6	0.461894	0.00937521	SLC22A4, SLC7A5, SLC15A2, ABCA3, NR1I2, SLC2A1	1041	25	19462	4.48692	1	0.435531	0.431572
GOTERM_BP_DIRECT	GO:0044772~mitotic cell cycle phase transition	6	0.461894	0.00937521	CCNA2, CCNB2, CCNB1, CCNE1, CKS2, CKS1B	1041	25	19462	4.48692	1	0.435531	0.431572
GOTERM_BP_DIRECT	GO:0045893~positive regulation of transcription, DNA-templated	55	4.23403	0.00954344	PAGE4, ACVRL1, MSTN, CHURC1-FNTB, SCX, MYRFL, HOXC13, FOXM1, SOX17, ZIC3, SOST, SOX7, TP63, MYOCD, ACTN2, FOXH1, EBF3, ETV1, HNF1A, FOS, PAX2, CCNA2, MYCN, PAX8, RFX6, TAL1, MAK, NFIX, MYRF, NR1I2, GATA6, NPAS3, NEUROD1, ERBB4, HAS3, ALX1, EGR1, CDKN2A, EGF, WNT3A, FOXF1, HMGA1, GDF6, KLF4, TBX5, MT3, TBX4, TBX18, KLF2, TBX15, LHX2, WT1, TBX10, TACC1, TP73	1041	730	19462	1.40856	1	0.436619	0.43265
GOTERM_BP_DIRECT	GO:0001525~angiogenesis	24	1.84758	0.0100094	ACVRL1, ANGPT4, ROBO4, RAMP2, CALCRL, ANGPT1, EGF, CAV1, HOXB13, TBX4, NELL2, PTPRB, EMCN, SOX17, TAL1, LEP, S1PR1, MMP19, NOX5, TEK, HRG, RAMP1, FGFR2, FGF10	1041	255	19462	1.75958	1	0.436619	0.43265
GOTERM_BP_DIRECT	GO:0002003~angiotensin maturation	4	0.307929	0.0100252	CPA3, ACE2, CMA1, CTSG	1041	9	19462	8.3091	1	0.436619	0.43265
GOTERM_BP_DIRECT	GO:0044320~cellular response to leptin stimulus	4	0.307929	0.0100252	CCNA2, NR4A3, LEP, GCK	1041	9	19462	8.3091	1	0.436619	0.43265
GOTERM_BP_DIRECT	GO:0060351~cartilage development involved in endochondral bone morphogenesis	4	0.307929	0.0100252	GHR, COL2A1, CBS, SHOX2	1041	9	19462	8.3091	1	0.436619	0.43265
GOTERM_BP_DIRECT	GO:0001542~ovulation from ovarian follicle	4	0.307929	0.0100252	ADAMTS1, LEP, MMP19, AFP	1041	9	19462	8.3091	1	0.436619	0.43265
GOTERM_BP_DIRECT	GO:0009653~anatomical structure morphogenesis	16	1.23172	0.0101987	FBN2, EYA1, FOXI2, GATA6, FOXI1, HOXC13, SMAD6, LYVE1, SCML2, SOX17, PAX8, TBX10, IGF2BP3, HOXA1, PITX2, SOX7	1041	144	19462	2.07728	1	0.439596	0.435601
GOTERM_BP_DIRECT	GO:0008284~positive regulation of cell proliferation	43	3.31024	0.0108697	KLB, REG3A, PTGFR, VIPR1, CSF3, HPSE2, BNC1, RTKN2, ODC1, HILPDA, KIF14, SCX, TTK, FOXM1, HOXC10, CDC20, MYCNOS, ERBB4, CXCR2, CHP2, PRAME, MYOCD, CAV3, TSLP, EDN3, EGF, WNT3A, GKN1, AKR1C3, AKR1C2, BMP6, TBX2, GREM1, IFNG, SAPCD2, PRC1, FGF19, LEP, BIRC5, FGFR3, FGFR2, FGF10, HBEGF	1041	545	19462	1.47506	1	0.458168	0.454004
GOTERM_BP_DIRECT	GO:0035641~locomotory exploration behavior	5	0.384911	0.0110322	LRRK2, PENK, CRH, TNR, ATP1A2	1041	17	19462	5.49867	1	0.458168	0.454004
GOTERM_BP_DIRECT	GO:0048557~embryonic digestive tract morphogenesis	5	0.384911	0.0110322	FOXF1, SHOX2, IHH, FGFR2, FGF10	1041	17	19462	5.49867	1	0.458168	0.454004
GOTERM_BP_DIRECT	GO:0003148~outflow tract septum morphogenesis	6	0.461894	0.0111073	NELL2, ROBO2, GATA6, SMAD6, FGFR2, TBX2	1041	26	19462	4.31434	1	0.458168	0.454004
GOTERM_BP_DIRECT	GO:0001708~cell fate specification	7	0.538876	0.0112871	TBX15, TBX10, IHH, TBX5, TBX4, TBX18, TBX2	1041	36	19462	3.63523	1	0.458168	0.454004
GOTERM_BP_DIRECT	GO:0000132~establishment of mitotic spindle orientation	7	0.538876	0.0112871	ANKFN1, SAPCD2, PLK1, CENPA, NDC80, MAD2L1, FGF10	1041	36	19462	3.63523	1	0.458168	0.454004
GOTERM_BP_DIRECT	GO:0042475~odontogenesis of dentin-containing tooth	9	0.692841	0.0115553	NGFR, ODAM, FST, GATA6, SOSTDC1, TP63, NKX2-3, LHX8, FGF10	1041	58	19462	2.90102	1	0.464546	0.460324
GOTERM_BP_DIRECT	GO:0070374~positive regulation of ERK1 and ERK2 cascade	22	1.69361	0.0118729	NECAB2, FGA, CCL23, RAMP3, ANGPT1, CCL20, FGG, HTR2C, GCG, SLC30A10, ADRA1A, MT3, AKAP12, MARCO, ERBB4, FGF19, TEK, CCL19, DRD2, FGFR3, FGFR2, FGF10	1041	230	19462	1.78826	1	0.472766	0.46847
GOTERM_BP_DIRECT	GO:0001501~skeletal system development	15	1.15473	0.0124806	FST, SHOX2, COL11A2, CHRD, IHH, BMP6, HOXC10, HAPLN1, COL2A1, RASSF2, ZIC3, SPP2, ALPL, FGFR3, TP63	1041	134	19462	2.09278	1	0.492277	0.487803
GOTERM_BP_DIRECT	GO:0010628~positive regulation of gene expression	41	3.15627	0.0126648	CRP, PTGFR, RAMP2, RAMP3, NR1I2, GATA5, SCX, NTS, ACTG2, RIMS1, CDH5, GJC2, SOX17, MUSTN1, LAMP3, DNMT3B, TNFSF11, EGR1, IL33, ANGPT1, CDKN2A, EGF, ODAM, WNT3A, CAV1, AZU1, KLF4, POU4F1, MT3, LGALS9C, BMP6, LGALS9B, PSG9, MYCN, RGCC, IFNG, WT1, FGF19, CDK1, FGF10, RBMS3	1041	519	19462	1.47691	1	0.493974	0.489484
GOTERM_BP_DIRECT	GO:0007389~pattern specification process	7	0.538876	0.0128781	EYA1, NRG3, FST, ALX3, CHRD, SOSTDC1, TBX5	1041	37	19462	3.53698	1	0.493974	0.489484
GOTERM_BP_DIRECT	GO:2000352~negative regulation of endothelial cell apoptotic process	7	0.538876	0.0128781	SEMA5A, FGA, CDH5, RAMP2, ANGPT1, FGG, TEK	1041	37	19462	3.53698	1	0.493974	0.489484
GOTERM_BP_DIRECT	GO:0060079~excitatory postsynaptic potential	10	0.769823	0.0130268	CHRNA3, CHRNA5, P2RX2, LRRK2, CHRNA9, GHRL, HTR3A, HTR3B, DRD2, GRIN2D	1041	71	19462	2.63317	1	0.495136	0.490635
GOTERM_BP_DIRECT	GO:0008608~attachment of spindle microtubules to kinetochore	5	0.384911	0.0135952	NUF2, NDC80, SPC24, AURKB, SPC25	1041	18	19462	5.19319	1	0.504614	0.500028
GOTERM_BP_DIRECT	GO:0051673~membrane disruption in other organism	4	0.307929	0.0137589	DEFA6, DEFA1, DEFA1B, LTF	1041	10	19462	7.47819	1	0.504614	0.500028
GOTERM_BP_DIRECT	GO:0007567~parturition	4	0.307929	0.0137589	PTGFR, HPGD, CRH, RXFP1	1041	10	19462	7.47819	1	0.504614	0.500028
GOTERM_BP_DIRECT	GO:0090527~actin filament reorganization	4	0.307929	0.0137589	CASS4, NEDD9, GDPD2, HMCN1	1041	10	19462	7.47819	1	0.504614	0.500028
GOTERM_BP_DIRECT	GO:0051384~response to glucocorticoid	9	0.692841	0.0140543	GHR, BCHE, ABCA3, ALPL, ACSBG1, PTGDS, CDO1, BMP6, CPN1	1041	60	19462	2.80432	1	0.509068	0.504442
GOTERM_BP_DIRECT	GO:0007267~cell-cell signaling	22	1.69361	0.014209	SEMA5A, CX3CR1, CCL23, EDN3, CCL20, IHH, BHLHA15, BARX1, TBX5, ADRA1A, GREM1, PANX2, GJB2, GJC2, FGF14, NMUR2, TEK, S100A9, FGF12, FGFR3, IL17C, FGFR2	1041	234	19462	1.7577	1	0.509068	0.504442
GOTERM_BP_DIRECT	GO:0009952~anterior/posterior pattern specification	12	0.923788	0.0143605	NEUROD1, ARC, HOXB9, ZIC3, WIF1, HOXC13, BARX1, HOXC9, HOXD10, HOXC11, HOXC10, HOXC6	1041	97	19462	2.31284	1	0.509068	0.504442
GOTERM_BP_DIRECT	GO:0042593~glucose homeostasis	14	1.07775	0.0143674	FBN2, NGFR, CAV3, GCG, BHLHA15, HNF1A, GCK, NEUROD1, OBP2A, RFX6, CNR1, LEP, ADGRF5, FFAR2	1041	123	19462	2.12794	1	0.509068	0.504442
GOTERM_BP_DIRECT	GO:0002092~positive regulation of receptor internalization	6	0.461894	0.0151993	GREM1, ANGPT1, WNT3A, EGF, DRD2, SELE	1041	28	19462	4.00618	1	0.528422	0.523619
GOTERM_BP_DIRECT	GO:0044793~negative regulation by host of viral process	3	0.230947	0.0159247	CRP, APCS, LTF	1041	4	19462	14.0216	1	0.528422	0.523619
GOTERM_BP_DIRECT	GO:1990410~adrenomedullin receptor signaling pathway	3	0.230947	0.0159247	RAMP2, CALCRL, RAMP3	1041	4	19462	14.0216	1	0.528422	0.523619
GOTERM_BP_DIRECT	GO:0072221~metanephric distal convoluted tubule development	3	0.230947	0.0159247	CALB1, PAX8, PAX2	1041	4	19462	14.0216	1	0.528422	0.523619
GOTERM_BP_DIRECT	GO:0007057~spindle assembly involved in female meiosis I	3	0.230947	0.0159247	CCNB2, NDC80, AURKA	1041	4	19462	14.0216	1	0.528422	0.523619
GOTERM_BP_DIRECT	GO:1901970~positive regulation of mitotic sister chromatid separation	3	0.230947	0.0159247	CDCA8, BIRC5, AURKB	1041	4	19462	14.0216	1	0.528422	0.523619
GOTERM_BP_DIRECT	GO:0048014~Tie signaling pathway	3	0.230947	0.0159247	ANGPT1, SVEP1, TEK	1041	4	19462	14.0216	1	0.528422	0.523619
GOTERM_BP_DIRECT	GO:0051464~positive regulation of cortisol secretion	3	0.230947	0.0159247	GAL, CRH, GHRL	1041	4	19462	14.0216	1	0.528422	0.523619
GOTERM_BP_DIRECT	GO:0006952~defense response	11	0.846805	0.0162299	COLEC12, DUOX1, PSG8, CLEC1A, DMBT1, HP, NOX5, ACKR1, LILRA2, TPSAB1, CXCL2	1041	86	19462	2.39128	1	0.533984	0.529131
GOTERM_BP_DIRECT	GO:0008277~regulation of G-protein coupled receptor protein signaling pathway	8	0.615858	0.0163478	TUB, RAMP2, RAMP3, GNG4, GNG7, RGS20, RGS9, RAMP1	1041	50	19462	2.99128	1	0.533984	0.529131
GOTERM_BP_DIRECT	GO:0007076~mitotic chromosome condensation	5	0.384911	0.0165069	CDCA5, PLK1, NUSAP1, NCAPG, NCAPH	1041	19	19462	4.91986	1	0.535002	0.530139
GOTERM_BP_DIRECT	GO:0009880~embryonic pattern specification	6	0.461894	0.0175784	RIPPLY2, ERBB4, ZIC3, IHH, FGFR2, FGF10	1041	29	19462	3.86803	1	0.562192	0.557082
GOTERM_BP_DIRECT	GO:0007218~neuropeptide signaling pathway	13	1.00077	0.0176147	NPFFR1, NXPH3, SSTR1, NTS, PYY, GAL, NPW, PENK, PPY, CPE, NMUR2, NMUR1, AGRP	1041	113	19462	2.15081	1	0.562192	0.557082
GOTERM_BP_DIRECT	GO:0007166~cell surface receptor signaling pathway	28	2.1555	0.0179635	GLP1R, VIPR1, CALCRL, TNFRSF13B, NPR1, MS4A8, ADRB2, SIRPB1, SPN, C5, CLEC1A, ADGRG7, ADGRE3, CXCR2, TNFSF11, FCER1A, EDN3, SCTR, GFRA1, MARCO, IFNG, COL4A3, ADGRF5, ADGRB1, PECAM1, MS4A2, IL17C, CD101	1041	329	19462	1.59111	1	0.562956	0.55784
GOTERM_BP_DIRECT	GO:0032680~regulation of tumor necrosis factor production	4	0.307929	0.0181772	CX3CR1, ZFP36, ANGPT1, LTF	1041	11	19462	6.79836	1	0.562956	0.55784
GOTERM_BP_DIRECT	GO:0031639~plasminogen activation	4	0.307929	0.0181772	FGA, APOH, F11, FGG	1041	11	19462	6.79836	1	0.562956	0.55784
GOTERM_BP_DIRECT	GO:1904668~positive regulation of ubiquitin protein ligase activity	4	0.307929	0.0181772	CDC20, UBE2C, UBE2S, PLK1	1041	11	19462	6.79836	1	0.562956	0.55784
GOTERM_BP_DIRECT	GO:0001570~vasculogenesis	9	0.692841	0.0185087	MYOCD, RAMP2, SOX17, WT1, FOXF1, HEG1, CAV1, MYO18B, TNNI3	1041	63	19462	2.67078	1	0.567045	0.561891
GOTERM_BP_DIRECT	GO:0048513~animal organ development	7	0.538876	0.0185805	GH2, NRG3, GATA6, IHH, FGFR3, RAI2, FGFR2	1041	40	19462	3.27171	1	0.567045	0.561891
GOTERM_BP_DIRECT	GO:0019731~antibacterial humoral response	10	0.769823	0.0197072	WFDC12, DEFA6, CTSG, DEFB1, DEFA1, AZU1, DEFA1B, SPRR2A, WFDC5, LTF	1041	76	19462	2.45993	1	0.597072	0.591646
GOTERM_BP_DIRECT	GO:0007155~cell adhesion	43	3.31024	0.0199394	ROBO2, SEMA5A, CX3CR1, PCDHGB7, CTNND2, TROAP, PCDH15, NEDD9, CLDN2, HAPLN1, PDZD2, CLCA2, S1PR1, SPOCK1, TNR, SVEP1, PGM5, CCDC141, CGREF1, MYBPC1, VWF, ACTN2, PCDH20, MYBPH, LSAMP, SELE, LYVE1, SELP, NELL2, CLDN11, MFAP4, COL4A3, MMRN2, ADGRB1, CASS4, ANOS1, CDHR5, COL6A6, COL6A5, IGSF9B, CLDN16, CDH16, DSC3	1041	567	19462	1.41782	1	0.59976	0.594309
GOTERM_BP_DIRECT	GO:0007018~microtubule-based movement	11	0.846805	0.020223	DYNC2H1, KIF18B, KIFC1, KIF4A, DNAH6, STARD9, KIF14, KIF23, KIF2C, KIF20A, KIF6	1041	89	19462	2.31068	1	0.600795	0.595334
GOTERM_BP_DIRECT	GO:0007517~muscle organ development	12	0.923788	0.0202612	TRIM72, CENPF, EGR3, MSTN, SGCA, CAV3, USP2, ADGRB1, ETV1, NEB, SGCG, HBEGF	1041	102	19462	2.19947	1	0.600795	0.595334
GOTERM_BP_DIRECT	GO:1902895~positive regulation of pri-miRNA transcription from RNA polymerase II promoter	8	0.615858	0.0219978	NGFR, EGR1, MYOCD, MYCN, WT1, FOS, KLF4, SMAD6	1041	53	19462	2.82196	1	0.642376	0.636537
GOTERM_BP_DIRECT	GO:0070830~bicellular tight junction assembly	8	0.615858	0.0219978	CLDN11, FRMPD2B, CDH5, RAMP2, FRMPD2, PECAM1, CLDN16, CLDN2	1041	53	19462	2.82196	1	0.642376	0.636537
GOTERM_BP_DIRECT	GO:0007275~multicellular organism development	15	1.15473	0.0221244	EDN3, FST, CRABP1, SPINK5, FSTL4, MYCNOS, CDH5, FSTL5, ERBB4, CDH12, HOXA1, TEK, ROS1, FGFR3, FGFR2	1041	144	19462	1.94745	1	0.642376	0.636537
GOTERM_BP_DIRECT	GO:1903028~positive regulation of opsonization	4	0.307929	0.0232895	COLEC11, FCN3, MASP1, CFP	1041	12	19462	6.23183	1	0.657929	0.651949
GOTERM_BP_DIRECT	GO:0002752~cell surface pattern recognition receptor signaling pathway	4	0.307929	0.0232895	COLEC11, FCN3, FFAR2, MASP1	1041	12	19462	6.23183	1	0.657929	0.651949
GOTERM_BP_DIRECT	GO:0051983~regulation of chromosome segregation	4	0.307929	0.0232895	KIF2C, MKI67, BUB1, AURKB	1041	12	19462	6.23183	1	0.657929	0.651949
GOTERM_BP_DIRECT	GO:0051315~attachment of mitotic spindle microtubules to kinetochore	4	0.307929	0.0232895	CDT1, NUF2, KIF2C, NDC80	1041	12	19462	6.23183	1	0.657929	0.651949
GOTERM_BP_DIRECT	GO:0002931~response to ischemia	9	0.692841	0.0238911	CX3CR1, NQO1, EGR1, PANX2, UCHL1, GJB2, CAV3, P2RX2, CAV1	1041	66	19462	2.54938	1	0.670393	0.6643
GOTERM_BP_DIRECT	GO:0007156~homophilic cell adhesion via plasma membrane adhesion molecules	17	1.3087	0.0243009	ROBO2, PCDHGB7, CADM3, ROBO4, PCDH20, PCDH15, CDH5, CDHR2, CDH23, CDH12, PECAM1, CDHR5, HMCN1, DSG3, FAT4, CDH16, DSC3	1041	174	19462	1.82657	1	0.677347	0.67119
GOTERM_BP_DIRECT	GO:0007049~cell cycle	30	2.30947	0.0255909	ERCC6L, CDCA3, CDCA5, HJURP, NEDD9, CDCA8, MKI67, AURKA, CKS1B, BRINP1, RASSF2, CDC45, NUF2, OIP5, HMCN1, TP63, TMPRSS11A, CDT1, CGREF1, CDKN2A, SPDYC, USP2, PLK1, CDC25C, DCDC1, RGCC, BIRC5, SPC24, CDKN3, TP73	1041	370	19462	1.51585	1	0.681903	0.675705
GOTERM_BP_DIRECT	GO:0072207~metanephric epithelium development	3	0.230947	0.025606	PAX8, WT1, PAX2	1041	5	19462	11.2173	1	0.681903	0.675705
GOTERM_BP_DIRECT	GO:0097402~neuroblast migration	3	0.230947	0.025606	SIX3, TNR, ATOH1	1041	5	19462	11.2173	1	0.681903	0.675705
GOTERM_BP_DIRECT	GO:0071799~cellular response to prostaglandin D stimulus	3	0.230947	0.025606	PTGFR, AKR1C3, AKR1C2	1041	5	19462	11.2173	1	0.681903	0.675705
GOTERM_BP_DIRECT	GO:0043266~regulation of potassium ion transport	3	0.230947	0.025606	KCNA5, DRD2, GCK	1041	5	19462	11.2173	1	0.681903	0.675705
GOTERM_BP_DIRECT	GO:0097070~ductus arteriosus closure	3	0.230947	0.025606	MYOCD, HPGD, FOXF1	1041	5	19462	11.2173	1	0.681903	0.675705
GOTERM_BP_DIRECT	GO:0030185~nitric oxide transport	3	0.230947	0.025606	HBB, HBA2, AQP1	1041	5	19462	11.2173	1	0.681903	0.675705
GOTERM_BP_DIRECT	GO:0001662~behavioral fear response	6	0.461894	0.0261477	BRINP1, GNG7, SLC1A1, PENK, HTR2C, ATP1A2	1041	32	19462	3.5054	1	0.691921	0.685632
GOTERM_BP_DIRECT	GO:0007157~heterophilic cell-cell adhesion via plasma membrane cell adhesion molecules	8	0.615858	0.0264388	SELP, CRB2, REG3A, CADM3, CEACAM8, FAT4, HMCN1, SELE	1041	55	19462	2.71934	1	0.695224	0.688905
GOTERM_BP_DIRECT	GO:0071456~cellular response to hypoxia	14	1.07775	0.0272096	ANGPT4, EGLN3, HILPDA, GATA6, STC1, FOS, MT3, AQP1, GNGT1, CCNA2, RGCC, CBS, CLCA1, FGFR2	1041	134	19462	1.95326	1	0.704177	0.697777
GOTERM_BP_DIRECT	GO:0006268~DNA unwinding involved in DNA replication	5	0.384911	0.027453	RECQL4, GINS2, RAD51, CDC45, HMGA1	1041	22	19462	4.24897	1	0.704177	0.697777
GOTERM_BP_DIRECT	GO:0060135~maternal process involved in female pregnancy	5	0.384911	0.027453	ACE2, CNR1, CBS, IHH, AGRP	1041	22	19462	4.24897	1	0.704177	0.697777
GOTERM_BP_DIRECT	GO:0002042~cell migration involved in sprouting angiogenesis	5	0.384911	0.027453	GREM1, EGR3, MMRN2, CLEC14A, SLIT2	1041	22	19462	4.24897	1	0.704177	0.697777
GOTERM_BP_DIRECT	GO:0001666~response to hypoxia	17	1.3087	0.0279418	ACVRL1, EGR1, EGLN3, MYOCD, CAV3, CAV1, SLC2A1, PLOD2, KCNA5, MT3, TGFBR3, F7, P2RX2, LEP, PENK, TEK, DRD2	1041	177	19462	1.79561	1	0.711435	0.704969
GOTERM_BP_DIRECT	GO:2000300~regulation of synaptic vesicle exocytosis	8	0.615858	0.0288729	RIMS2, RIMS1, CHRNA5, P2RY4, LRRK2, DRD2, ADRA1A, PFN2	1041	56	19462	2.67078	1	0.711435	0.704969
GOTERM_BP_DIRECT	GO:0006968~cellular defense response	8	0.615858	0.0288729	CX3CR1, SPN, KLRC2, CD5L, CXCR2, CCR6, KIR3DL2, KIR2DL4	1041	56	19462	2.67078	1	0.711435	0.704969
GOTERM_BP_DIRECT	GO:0002523~leukocyte migration involved in inflammatory response	4	0.307929	0.0290972	CCR6, SELE, S100A9, S100A8	1041	13	19462	5.75246	1	0.711435	0.704969
GOTERM_BP_DIRECT	GO:0051444~negative regulation of ubiquitin-protein transferase activity	4	0.307929	0.0290972	CDC20, CDKN2A, BUB1B, MAD2L1	1041	13	19462	5.75246	1	0.711435	0.704969
GOTERM_BP_DIRECT	GO:0051838~cytolysis by host of symbiont cells	4	0.307929	0.0290972	SPAG11B, SPAG11A, CFHR1, HRG	1041	13	19462	5.75246	1	0.711435	0.704969
GOTERM_BP_DIRECT	GO:0051918~negative regulation of fibrinolysis	4	0.307929	0.0290972	THBD, CPB2, APOH, HRG	1041	13	19462	5.75246	1	0.711435	0.704969
GOTERM_BP_DIRECT	GO:0043114~regulation of vascular permeability	4	0.307929	0.0290972	CDH5, NPR1, TEK, AZU1	1041	13	19462	5.75246	1	0.711435	0.704969
GOTERM_BP_DIRECT	GO:0030509~BMP signaling pathway	11	0.846805	0.0302836	TGFBR3, ACVRL1, EGR1, FST, CHRD, SOSTDC1, SCX, SOST, GDF6, SMAD6, BMP6	1041	95	19462	2.16474	1	0.736138	0.729447
GOTERM_BP_DIRECT	GO:0006919~activation of cysteine-type endopeptidase activity involved in apoptotic process	10	0.769823	0.0306285	NGFR, BCL2L10, EGLN3, CDKN2A, DLC1, KHDC1L, COL4A3, SLC1A1, S100A9, S100A8	1041	82	19462	2.27994	1	0.740218	0.733491
GOTERM_BP_DIRECT	GO:0032722~positive regulation of chemokine production	7	0.538876	0.0315314	IL33, EGR1, C5, IFNG, TSLP, DEFB124, FFAR2	1041	45	19462	2.90819	1	0.757025	0.750145
GOTERM_BP_DIRECT	GO:0019835~cytolysis	5	0.384911	0.0318671	C5, C8G, C7, GZMB, C8A	1041	23	19462	4.06424	1	0.757025	0.750145
GOTERM_BP_DIRECT	GO:0050905~neuromuscular process	5	0.384911	0.0318671	UCHL1, HOXA1, FGF12, HOXD10, HOXC10	1041	23	19462	4.06424	1	0.757025	0.750145
GOTERM_BP_DIRECT	GO:0010977~negative regulation of neuron projection development	9	0.692841	0.0326544	NEU4, WNT3A, RTN4RL1, DCC, LRRK2, SPOCK1, TNR, MT3, TSKU	1041	70	19462	2.40371	1	0.765071	0.758117
GOTERM_BP_DIRECT	GO:2000379~positive regulation of reactive oxygen species metabolic process	6	0.461894	0.0331207	ACE2, LEP, AKR1C1, DUOXA1, AKR1C3, NOX5	1041	34	19462	3.2992	1	0.765071	0.758117
GOTERM_BP_DIRECT	GO:0051497~negative regulation of stress fiber assembly	6	0.461894	0.0331207	MYOC, DLC1, S1PR1, CORO2B, ARHGAP6, CGNL1	1041	34	19462	3.2992	1	0.765071	0.758117
GOTERM_BP_DIRECT	GO:0048705~skeletal system morphogenesis	6	0.461894	0.0331207	CSRNP1, HHIP, COL11A2, TBX4, HOXD8, FGFR2	1041	34	19462	3.2992	1	0.765071	0.758117
GOTERM_BP_DIRECT	GO:0031069~hair follicle morphogenesis	6	0.461894	0.0331207	NGFR, FST, SOSTDC1, TP63, FGFR2, FGF10	1041	34	19462	3.2992	1	0.765071	0.758117
GOTERM_BP_DIRECT	GO:0010389~regulation of G2/M transition of mitotic cell cycle	4	0.307929	0.0355948	CENPF, CDKN2A, KIF14, AURKA	1041	14	19462	5.34157	1	0.79075	0.783563
GOTERM_BP_DIRECT	GO:0045842~positive regulation of mitotic metaphase/anaphase transition	4	0.307929	0.0355948	CDC20, ESPL1, UBE2C, DLGAP5	1041	14	19462	5.34157	1	0.79075	0.783563
GOTERM_BP_DIRECT	GO:0008285~negative regulation of cell proliferation	35	2.69438	0.0363389	ACVRL1, BTG4, ADRA1A, CDH5, ERBB4, ADAMTS1, SLIT3, DRD2, SOX7, BCHE, CGREF1, MYOCD, CCL23, CDKN2A, RARRES1, HMGA1, CDC6, SSTR1, KLF4, SMAD6, TBX5, DHRS2, MYO16, NME1, RGCC, WT1, DLC1, FABP7, COL4A3, MMRN2, ADGRB1, HRG, CDKN3, FGF10, TP73	1041	462	19462	1.41632	1	0.79075	0.783563
GOTERM_BP_DIRECT	GO:0034622~cellular macromolecular complex assembly	5	0.384911	0.0366729	FGA, RIC3, FGG, USH1C, DPEP2	1041	24	19462	3.89489	1	0.79075	0.783563
GOTERM_BP_DIRECT	GO:0002053~positive regulation of mesenchymal cell proliferation	5	0.384911	0.0366729	FOXF1, SHOX2, CHRD, IHH, FGFR2	1041	24	19462	3.89489	1	0.79075	0.783563
GOTERM_BP_DIRECT	GO:0031536~positive regulation of exit from mitosis	3	0.230947	0.037062	UBE2C, CDCA5, BIRC5	1041	6	19462	9.34774	1	0.79075	0.783563
GOTERM_BP_DIRECT	GO:0048730~epidermis morphogenesis	3	0.230947	0.037062	KLK14, KLF4, FGFR2	1041	6	19462	9.34774	1	0.79075	0.783563
GOTERM_BP_DIRECT	GO:0071371~cellular response to gonadotropin stimulus	3	0.230947	0.037062	PAX8, WT1, GATA6	1041	6	19462	9.34774	1	0.79075	0.783563
GOTERM_BP_DIRECT	GO:0072307~regulation of metanephric nephron tubule epithelial cell differentiation	3	0.230947	0.037062	PAX8, FAT4, PAX2	1041	6	19462	9.34774	1	0.79075	0.783563
GOTERM_BP_DIRECT	GO:0032911~negative regulation of transforming growth factor beta1 production	3	0.230947	0.037062	GATA6, FURIN, TSKU	1041	6	19462	9.34774	1	0.79075	0.783563
GOTERM_BP_DIRECT	GO:0043152~induction of bacterial agglutination	3	0.230947	0.037062	FGA, DMBT1, SFTPD	1041	6	19462	9.34774	1	0.79075	0.783563
GOTERM_BP_DIRECT	GO:1903490~positive regulation of mitotic cytokinesis	3	0.230947	0.037062	CDCA8, BIRC5, AURKB	1041	6	19462	9.34774	1	0.79075	0.783563
GOTERM_BP_DIRECT	GO:0007188~adenylate cyclase-modulating G-protein coupled receptor signaling pathway	8	0.615858	0.0370693	RIMS2, GLP1R, VIPR1, CALCRL, CNR1, SCTR, GCG, ADRB2	1041	59	19462	2.53498	1	0.79075	0.783563
GOTERM_BP_DIRECT	GO:0048856~anatomical structure development	8	0.615858	0.0370693	TFAP2D, PAX8, EYA1, WIF1, SPARCL1, RXRG, HOXC11, PAX2	1041	59	19462	2.53498	1	0.79075	0.783563
GOTERM_BP_DIRECT	GO:0048167~regulation of synaptic plasticity	8	0.615858	0.0370693	RIMS2, CX3CR1, JPH4, RIMS1, RASGRF1, ADGRB1, SCTR, GRIN2D	1041	59	19462	2.53498	1	0.79075	0.783563
GOTERM_BP_DIRECT	GO:0050673~epithelial cell proliferation	7	0.538876	0.0380297	RETNLB, EYA1, EGF, A4GNT, FABP7, DRD2, FGF10	1041	47	19462	2.78443	1	0.803042	0.795743
GOTERM_BP_DIRECT	GO:0045494~photoreceptor cell maintenance	7	0.538876	0.0380297	CRB2, TUB, MAK, SLC2A1, PCDH15, USH1C, CDH23	1041	47	19462	2.78443	1	0.803042	0.795743
GOTERM_BP_DIRECT	GO:0045944~positive regulation of transcription from RNA polymerase II promoter	81	6.23557	0.0392446	ACVRL1, TOP2A, CSRNP1, CSF3, ONECUT3, IHH, FOXI1, SCX, HOXC13, LDB2, FOXM1, HOXC11, HOXC10, SOX17, CREB3L3, ZIC3, SIX3, CHP2, TNFSF11, MYBL2, HOXA1, PITX2, TP63, MYOCD, FOXH1, RFX2, ETV1, HNF1A, BHLHA15, FOS, PAX2, GREM1, MMP12, MYCN, GAL, HOXB9, PAX8, RFX6, TAL1, TFR2, ERG, NFIX, NR1I2, GATA6, GATA5, ADRB2, HOXD10, NEUROD1, GBX2, S1PR1, ALX1, DRD2, RXRG, NKX2-3, ATOH1, EGR1, IL33, TFAP2D, EGR3, …	1041	1232	19462	1.22917	1	0.824531	0.817037
GOTERM_BP_DIRECT	GO:0001817~regulation of cytokine production	9	0.692841	0.04051	JPH4, BTNL9, BTNL8, ACE2, SFTPD, IGF2BP1, IGF2BP3, BTNL3, LTF	1041	73	19462	2.30492	1	0.846862	0.839165
GOTERM_BP_DIRECT	GO:0003180~aortic valve morphogenesis	6	0.461894	0.0411482	ROBO2, ELN, GATA5, SLIT3, SLIT2, SMAD6	1041	36	19462	3.11591	1	0.852102	0.844357
GOTERM_BP_DIRECT	GO:0016525~negative regulation of angiogenesis	13	1.00077	0.0412904	ANGPT4, NPR1, SPINK5, KLF4, RGCC, ADAMTS1, TNMD, APOH, COL4A3, ADGRB1, GHRL, TEK, HRG	1041	128	19462	1.89876	1	0.852102	0.844357
GOTERM_BP_DIRECT	GO:0006874~cellular calcium ion homeostasis	12	0.923788	0.0414162	CDH5, CCL23, CALCB, EDN3, CAV1, CASQ2, STC1, HTR2C, TNNI3, CCL19, DRD2, RYR3	1041	114	19462	1.96795	1	0.852102	0.844357
GOTERM_BP_DIRECT	GO:0001755~neural crest cell migration	7	0.538876	0.0415759	SEMA5A, EDN3, GBX2, ERBB4, FGF19, SEMA6D, ALX1	1041	48	19462	2.72642	1	0.852102	0.844357
GOTERM_BP_DIRECT	GO:0010596~negative regulation of endothelial cell migration	5	0.384911	0.0418724	ACVRL1, APOH, ADGRB1, STC1, SLIT2	1041	25	19462	3.7391	1	0.853993	0.846231
GOTERM_BP_DIRECT	GO:0001701~in utero embryonic development	19	1.46266	0.0447987	ACVRL1, SLC34A2, FKBP10, ANGPT1, WNT3A, FOXF1, HEG1, GATA6, IHH, KLF2, TMEM231, CCNB2, C5, CCNB1, RDH10, MYO18B, FGFR2, DSC3, DPEP3	1041	218	19462	1.62942	1	0.909239	0.900975
GOTERM_BP_DIRECT	GO:0001503~ossification	10	0.769823	0.0451862	IGSF10, RASSF2, RIPPLY2, MGP, TNFSF11, STC1, ATP6V0A4, SOST, CHRDL2, LTF	1041	88	19462	2.12449	1	0.911047	0.902767
GOTERM_BP_DIRECT	GO:0071407~cellular response to organic cyclic compound	7	0.538876	0.0453235	PLA2G4F, FOXF1, LRRK2, SLC1A1, CDK1, DPEP2, ALPL	1041	49	19462	2.67078	1	0.911047	0.902767
GOTERM_BP_DIRECT	GO:0050778~positive regulation of immune response	6	0.461894	0.0455655	C8G, C7, CTSG, CFP, C8A, HLA-DQB2	1041	37	19462	3.0317	1	0.911527	0.903243
GOTERM_BP_DIRECT	GO:0019934~cGMP-mediated signaling	5	0.384911	0.0474661	GUCY1A2, NPR1, GUCA2B, HTR2C, AQP1	1041	26	19462	3.59529	1	0.920003	0.911641
GOTERM_BP_DIRECT	GO:0090103~cochlea morphogenesis	5	0.384911	0.0474661	EYA1, HOXA1, PAX2, TBX18, TBX2	1041	26	19462	3.59529	1	0.920003	0.911641
GOTERM_BP_DIRECT	GO:0007283~spermatogenesis	36	2.77136	0.0482546	LRGUK, BNC1, LRRK2, RPL10L, YBX2, VCX, CT55, TAF7L, BCL2L10, SOX17, PTTG1, CNR1, MAEL, B4GALNT1, TSNAXIP1, HORMAD1, ROS1, TP63, SSX1, RPL39L, SPAG11B, PCYT1B, SPAG11A, SPAG4, NR0B1, SSTR1, TDRD5, CDC25C, TEX19, CLDN11, ASPM, CATSPERB, MAK, RBM46, SPANXA2, GTSF1	1041	490	19462	1.37355	1	0.920003	0.911641
GOTERM_BP_DIRECT	GO:0030182~neuron differentiation	16	1.23172	0.048304	BTG4, WNT3A, NAP1L2, FZD10, BHLHA15, VAX1, BMP6, NEUROD1, LHX2, ZIC3, NOVA2, S1PR1, ANOS1, RXRG, ATOH1, LHX8	1041	175	19462	1.7093	1	0.920003	0.911641
GOTERM_BP_DIRECT	GO:0007179~transforming growth factor beta receptor signaling pathway	11	0.846805	0.0485846	TGFBR3, ACVRL1, PSG9, CDH5, HPGD, MSTN, FOXH1, FURIN, LTBP2, FOS, SMAD6	1041	103	19462	1.99661	1	0.920003	0.911641
GOTERM_BP_DIRECT	GO:0060326~cell chemotaxis	9	0.692841	0.0495307	CX3CR1, SEMA5A, C5, HOXB9, CCL20, CXCR2, CCR6, AZU1, HBEGF	1041	76	19462	2.21394	1	0.920003	0.911641
GOTERM_BP_DIRECT	GO:0060449~bud elongation involved in lung branching	3	0.230947	0.0500759	RDH10, FGFR2, FGF10	1041	7	19462	8.01235	1	0.920003	0.911641
GOTERM_BP_DIRECT	GO:0003337~mesenchymal to epithelial transition involved in metanephros morphogenesis	3	0.230947	0.0500759	GREM1, PAX8, PAX2	1041	7	19462	8.01235	1	0.920003	0.911641
GOTERM_BP_DIRECT	GO:0006548~histidine catabolic process	3	0.230947	0.0500759	HAL, AMDHD1, HDC	1041	7	19462	8.01235	1	0.920003	0.911641
GOTERM_BP_DIRECT	GO:0097647~amylin receptor signaling pathway	3	0.230947	0.0500759	RAMP2, RAMP3, RAMP1	1041	7	19462	8.01235	1	0.920003	0.911641
GOTERM_BP_DIRECT	GO:0051383~kinetochore organization	3	0.230947	0.0500759	CDT1, NUF2, NDC80	1041	7	19462	8.01235	1	0.920003	0.911641
GOTERM_BP_DIRECT	GO:0019852~L-ascorbic acid metabolic process	3	0.230947	0.0500759	GCLC, SLC23A1, SLC2A1	1041	7	19462	8.01235	1	0.920003	0.911641
GOTERM_BP_DIRECT	GO:0032532~regulation of microvillus length	3	0.230947	0.0500759	CDHR2, USH1C, CDHR5	1041	7	19462	8.01235	1	0.920003	0.911641
GOTERM_BP_DIRECT	GO:1903598~positive regulation of gap junction assembly	3	0.230947	0.0500759	ACE2, CAV1, TBX5	1041	7	19462	8.01235	1	0.920003	0.911641
GOTERM_BP_DIRECT	GO:1901017~negative regulation of potassium ion transmembrane transporter activity	3	0.230947	0.0500759	CAV3, ACTN2, CASQ2	1041	7	19462	8.01235	1	0.920003	0.911641
GOTERM_BP_DIRECT	GO:0009629~response to gravity	3	0.230947	0.0500759	GHR, MSTN, FOS	1041	7	19462	8.01235	1	0.920003	0.911641
GOTERM_BP_DIRECT	GO:0007171~activation of transmembrane receptor protein tyrosine kinase activity	3	0.230947	0.0500759	CHRNA3, ANGPT1, ADRB2	1041	7	19462	8.01235	1	0.920003	0.911641
GOTERM_BP_DIRECT	GO:0048144~fibroblast proliferation	6	0.461894	0.0502542	NGFR, CAV1, CDK1, CKS2, CKS1B, FGF10	1041	38	19462	2.95192	1	0.920003	0.911641
GOTERM_BP_DIRECT	GO:0015671~oxygen transport	4	0.307929	0.05061	HBG2, HBE1, HBB, HBA2	1041	16	19462	4.67387	1	0.920003	0.911641
GOTERM_BP_DIRECT	GO:0060347~heart trabecula formation	4	0.307929	0.05061	TGFBR3, CAV3, ADAMTS1, TEK	1041	16	19462	4.67387	1	0.920003	0.911641
GOTERM_BP_DIRECT	GO:0008406~gonad development	4	0.307929	0.05061	WT1, BASP1, RDH10, NR0B1	1041	16	19462	4.67387	1	0.920003	0.911641
GOTERM_BP_DIRECT	GO:0007568~aging	14	1.07775	0.0513807	NQO1, FOXG1, GFRA1, FOS, ADRA1A, PAX2, AURKB, GCLC, GJB2, CNR1, KRT14, PENK, DPEP2, DPEP3	1041	147	19462	1.78052	1	0.929968	0.921516
GOTERM_BP_DIRECT	GO:0007173~epidermal growth factor receptor signaling pathway	7	0.538876	0.0534312	EFEMP1, ERBB4, EGF, SLC30A10, FAM83C, FAM83A, HBEGF	1041	51	19462	2.56605	1	0.95506	0.946379
GOTERM_BP_DIRECT	GO:0031623~receptor internalization	7	0.538876	0.0534312	GHR, RAMP2, CALCRL, RAMP3, CAV1, CXCR2, RAMP1	1041	51	19462	2.56605	1	0.95506	0.946379
GOTERM_BP_DIRECT	GO:0045672~positive regulation of osteoclast differentiation	5	0.384911	0.0534523	IFNG, NEDD9, TNFSF11, FOS, POU4F1	1041	27	19462	3.46213	1	0.95506	0.946379
GOTERM_BP_DIRECT	GO:0007417~central nervous system development	14	1.07775	0.0537047	ROBO2, NGFR, SH3GL3, SPINK5, SLC2A1, POU6F2, MSI1, VAX1, HAPLN1, COL2A1, PAX8, ZIC3, NMUR2, ATOH1	1041	148	19462	1.76849	1	0.955487	0.946803
GOTERM_BP_DIRECT	GO:0001937~negative regulation of endothelial cell proliferation	6	0.461894	0.0552154	ACVRL1, RGCC, TNMD, CAV1, APOH, GHRL	1041	39	19462	2.87623	1	0.969981	0.961165
GOTERM_BP_DIRECT	GO:0006641~triglyceride metabolic process	6	0.461894	0.0552154	LIPF, SLC22A4, CAV3, CAV1, APOH, NKX2-3	1041	39	19462	2.87623	1	0.969981	0.961165
GOTERM_BP_DIRECT	GO:0010942~positive regulation of cell death	6	0.461894	0.0552154	RAMP3, AKR1C3, HP, HBB, HBA2, MT3	1041	39	19462	2.87623	1	0.969981	0.961165
GOTERM_BP_DIRECT	GO:0006813~potassium ion transport	9	0.692841	0.0562137	KCNH3, KCNF1, KCND3, KCNMB2, KCNMB4, KCNJ16, ATP1A2, KCNA5, AQP1	1041	78	19462	2.15717	1	0.983388	0.97445
GOTERM_BP_DIRECT	GO:0019722~calcium-mediated signaling	10	0.769823	0.0571033	CX3CR1, LRRK2, CXCR2, TNFSF11, NMUR2, NMUR1, CCR6, BHLHA15, SELE, GRIN2D	1041	92	19462	2.03212	1	0.990659	0.981655
GOTERM_BP_DIRECT	GO:0045666~positive regulation of neuron differentiation	10	0.769823	0.0571033	NEUROD1, SH3GL3, BRINP1, LIN28A, FOXG1, DUOXA1, NAP1L2, GDF6, ATOH1, BMP6	1041	92	19462	2.03212	1	0.990659	0.981655
GOTERM_BP_DIRECT	GO:0035988~chondrocyte proliferation	4	0.307929	0.059091	MUSTN1, IHH, STC1, FGFR3	1041	17	19462	4.39894	1	1	0.991148
GOTERM_BP_DIRECT	GO:0035909~aorta morphogenesis	4	0.307929	0.059091	FKBP10, EYA1, FOXH1, TBX2	1041	17	19462	4.39894	1	1	0.991148
GOTERM_BP_DIRECT	GO:0043116~negative regulation of vascular permeability	4	0.307929	0.059091	AKAP12, RAMP2, ANGPT1, SLIT2	1041	17	19462	4.39894	1	1	0.991148
GOTERM_BP_DIRECT	GO:0002407~dendritic cell chemotaxis	4	0.307929	0.059091	TRPM2, CXCR2, CCR6, CCL19	1041	17	19462	4.39894	1	1	0.991148
GOTERM_BP_DIRECT	GO:0071732~cellular response to nitric oxide	4	0.307929	0.059091	CCNA2, KCNC2, MT3, AQP1	1041	17	19462	4.39894	1	1	0.991148
GOTERM_BP_DIRECT	GO:0001934~positive regulation of protein phosphorylation	19	1.46266	0.0595646	ANGPT1, ODAM, WNT3A, LRRK2, CDCA8, MT3, AURKB, SPN, MARCO, IFNG, ERBB4, FGF19, LEP, PECAM1, BIRC5, TEK, RSPO1, CARD14, FGF10	1041	226	19462	1.57174	1	1	0.991148
GOTERM_BP_DIRECT	GO:0006270~DNA replication initiation	5	0.384911	0.0598278	ORC6, CDC45, CCNE1, MCM10, CDC6	1041	28	19462	3.33848	1	1	0.991148
GOTERM_BP_DIRECT	GO:0042744~hydrogen peroxide catabolic process	5	0.384911	0.0598278	DUOX1, HBG2, HBE1, HBB, HBA2	1041	28	19462	3.33848	1	1	0.991148
GOTERM_BP_DIRECT	GO:1990830~cellular response to leukemia inhibitory factor	11	0.846805	0.0600431	NELL2, SOX17, GLDC, SPOCK2, RFX2, TNFSF11, MYBL2, EFHC2, SSTR1, KLF4, PFKP	1041	107	19462	1.92197	1	1	0.991148
GOTERM_BP_DIRECT	GO:0009953~dorsal/ventral pattern formation	6	0.461894	0.0604489	DYNC2H1, ACVRL1, LHX2, FOXG1, HHIP, CHRD	1041	40	19462	2.80432	1	1	0.991148
GOTERM_BP_DIRECT	GO:0050919~negative chemotaxis	6	0.461894	0.0604489	NELL2, SEMA5A, FLRT3, SEMA6D, SLIT3, SLIT2	1041	40	19462	2.80432	1	1	0.991148
GOTERM_BP_DIRECT	GO:0098609~cell-cell adhesion	17	1.3087	0.0608983	ROBO2, CD93, CNTN5, FOXF1, DCC, CTNND2, CLDN2, CDH5, EMCN, CDHR2, PECAM1, STXBP6, DSG3, FAT4, JAM2, LIMS2, DSC3	1041	196	19462	1.62155	1	1	0.991148
GOTERM_BP_DIRECT	GO:1900004~negative regulation of serine-type endopeptidase activity	3	0.230947	0.0644486	ANXA8L1, SPINK5, ANXA8	1041	8	19462	7.01081	1	1	0.991148
GOTERM_BP_DIRECT	GO:1902425~positive regulation of attachment of mitotic spindle microtubules to kinetochore	3	0.230947	0.0644486	CDCA8, BIRC5, AURKB	1041	8	19462	7.01081	1	1	0.991148
GOTERM_BP_DIRECT	GO:0070293~renal absorption	3	0.230947	0.0644486	SLC15A2, AKR1C3, HBB	1041	8	19462	7.01081	1	1	0.991148
GOTERM_BP_DIRECT	GO:0045143~homologous chromosome segregation	3	0.230947	0.0644486	PTTG1, ESPL1, PLK1	1041	8	19462	7.01081	1	1	0.991148
GOTERM_BP_DIRECT	GO:0072075~metanephric mesenchyme development	3	0.230947	0.0644486	WT1, BASP1, PAX2	1041	8	19462	7.01081	1	1	0.991148
GOTERM_BP_DIRECT	GO:0042473~outer ear morphogenesis	3	0.230947	0.0644486	EYA1, ZIC3, HOXA1	1041	8	19462	7.01081	1	1	0.991148
GOTERM_BP_DIRECT	GO:0001955~blood vessel maturation	3	0.230947	0.0644486	ACVRL1, CDH5, S1PR1	1041	8	19462	7.01081	1	1	0.991148
GOTERM_BP_DIRECT	GO:0010518~positive regulation of phospholipase activity	3	0.230947	0.0644486	FGFR3, ARHGAP6, FGFR2	1041	8	19462	7.01081	1	1	0.991148
GOTERM_BP_DIRECT	GO:0007346~regulation of mitotic cell cycle	8	0.615858	0.065906	CDC20, FOXG1, PLK1, CKS2, BIRC5, DLGAP5, TP73, CKS1B	1041	67	19462	2.2323	1	1	0.991148
GOTERM_BP_DIRECT	GO:0007368~determination of left/right symmetry	8	0.615858	0.065906	DYNC2H1, RIPPLY2, DNAAF3, FOXF1, ZIC3, WIF1, PITX2, FGF10	1041	67	19462	2.2323	1	1	0.991148
GOTERM_BP_DIRECT	GO:0035094~response to nicotine	6	0.461894	0.0659541	CHRNA3, CHRNA5, CNR1, PENK, ATP1A2, DRD2	1041	41	19462	2.73592	1	1	0.991148
GOTERM_BP_DIRECT	GO:0007585~respiratory gaseous exchange	5	0.384911	0.0665877	DACH1, SFTPA2, ELN, SFTPD, SFTPA1	1041	29	19462	3.22336	1	1	0.991148
GOTERM_BP_DIRECT	GO:0099505~regulation of presynaptic membrane potential	5	0.384911	0.0665877	GABRR1, GRIN3B, KCNC2, KCNMB4, GRIN2D	1041	29	19462	3.22336	1	1	0.991148
GOTERM_BP_DIRECT	GO:0050877~neurological system process	7	0.538876	0.0671406	GABRP, CHRNA3, GABRR1, CHRNA5, CHRNA9, HTR3A, HTR3B	1041	54	19462	2.42349	1	1	0.991148
GOTERM_BP_DIRECT	GO:0007162~negative regulation of cell adhesion	7	0.538876	0.0671406	SPN, SEMA5A, ACVRL1, ANGPT1, DACT2, HRG, KNG1	1041	54	19462	2.42349	1	1	0.991148
GOTERM_BP_DIRECT	GO:0051770~positive regulation of nitric-oxide synthase biosynthetic process	4	0.307929	0.0681902	AKAP12, IL33, IFNG, LRRK2	1041	18	19462	4.15455	1	1	0.991148
GOTERM_BP_DIRECT	GO:0030857~negative regulation of epithelial cell differentiation	4	0.307929	0.0681902	IFNG, FST, CAV1, FGF10	1041	18	19462	4.15455	1	1	0.991148
GOTERM_BP_DIRECT	GO:0043691~reverse cholesterol transport	4	0.307929	0.0681902	APOM, LIPC, HNF1A, CES1	1041	18	19462	4.15455	1	1	0.991148
GOTERM_BP_DIRECT	GO:0045109~intermediate filament organization	8	0.615858	0.0702516	KRT14, KRT1, KRT79, KRT13, KRT23, KRT78, KRT5, KRT40	1041	68	19462	2.19947	1	1	0.991148
GOTERM_BP_DIRECT	GO:0042531~positive regulation of tyrosine phosphorylation of STAT protein	8	0.615858	0.0702516	GH2, GHR, HPX, IFNG, TSLP, ERBB4, LEP, FGFR3	1041	68	19462	2.19947	1	1	0.991148
GOTERM_BP_DIRECT	GO:0050731~positive regulation of peptidyl-tyrosine phosphorylation	10	0.769823	0.0708804	GHR, ANGPT4, CSF3, ANGPT1, EGF, PECAM1, GFRA1, BMP6, FGF10, HBEGF	1041	96	19462	1.94745	1	1	0.991148
GOTERM_BP_DIRECT	GO:0006979~response to oxidative stress	12	0.923788	0.0711418	PAGE4, NQO1, DUOX1, TRPM2, GCLC, GPX2, CA3, SRXN1, LRRK2, KRT1, HAO1, HNF1A	1041	125	19462	1.79477	1	1	0.991148
GOTERM_BP_DIRECT	GO:0006953~acute-phase response	6	0.461894	0.0717293	CRP, APCS, REG3A, TFR2, HP, SAA2-SAA4	1041	42	19462	2.67078	1	1	0.991148
GOTERM_BP_DIRECT	GO:0001895~retina homeostasis	6	0.461894	0.0717293	CRB2, ALB, KRT1, LCN1, SLC28A2, LTF	1041	42	19462	2.67078	1	1	0.991148
GOTERM_BP_DIRECT	GO:0007080~mitotic metaphase plate congression	6	0.461894	0.0717293	CCNB1, KIFC1, CDCA5, KIF14, CDCA8, KIF2C	1041	42	19462	2.67078	1	1	0.991148
GOTERM_BP_DIRECT	GO:0007204~positive regulation of cytosolic calcium ion concentration	14	1.07775	0.0719838	GLP1R, CX3CR1, PTGFR, RIC3, CAV3, CHRNA9, ADRA1A, KNG1, P2RY4, CXCR2, TAC4, NMUR2, GHRL, CCR6	1041	155	19462	1.68862	1	1	0.991148
GOTERM_BP_DIRECT	GO:0045840~positive regulation of mitotic nuclear division	5	0.384911	0.0737256	RGCC, EDN3, EGF, NUSAP1, AURKA	1041	30	19462	3.11591	1	1	0.991148
GOTERM_BP_DIRECT	GO:0060349~bone morphogenesis	5	0.384911	0.0737256	RIPPLY2, ACTN3, FGFR3, FGFR2, LTF	1041	30	19462	3.11591	1	1	0.991148
GOTERM_BP_DIRECT	GO:0030308~negative regulation of cell growth	12	0.923788	0.0743819	GREM1, ACVRL1, SOX17, NPR1, GNG4, WT1, CDKN2A, OSGIN1, SLIT3, SLIT2, HRG, MT3	1041	126	19462	1.78052	1	1	0.991148
GOTERM_BP_DIRECT	GO:0034599~cellular response to oxidative stress	10	0.769823	0.0746207	NQO1, GJB2, SRXN1, LRRK2, SLC1A1, PENK, MGAT3, PYCR1, MT3, DHRS2	1041	97	19462	1.92737	1	1	0.991148
GOTERM_BP_DIRECT	GO:0030324~lung development	9	0.692841	0.0753261	FOXF1, ZIC3, ABCA3, HEG1, SLC23A1, CRH, TBX5, TBX4, FGFR2	1041	83	19462	2.02722	1	1	0.991148
GOTERM_BP_DIRECT	GO:0043154~negative regulation of cysteine-type endopeptidase activity involved in apoptotic process	7	0.538876	0.0773147	LAMP3, BIRC5, KLF4, MT3, PAX2, MAGEA3, AQP1	1041	56	19462	2.33694	1	1	0.991148
GOTERM_BP_DIRECT	GO:0010838~positive regulation of keratinocyte proliferation	4	0.307929	0.0778808	TGM1, REG3A, TP63, FGF10	1041	19	19462	3.93589	1	1	0.991148
GOTERM_BP_DIRECT	GO:0042574~retinal metabolic process	4	0.307929	0.0778808	RDH10, AKR1C1, AKR1C3, BCO2	1041	19	19462	3.93589	1	1	0.991148
GOTERM_BP_DIRECT	GO:0051252~regulation of RNA metabolic process	4	0.307929	0.0778808	ERN2, NOVA2, IGF2BP1, IGF2BP3	1041	19	19462	3.93589	1	1	0.991148
GOTERM_BP_DIRECT	GO:0070098~chemokine-mediated signaling pathway	8	0.615858	0.0794428	CX3CR1, CCL23, CCL20, CXCR2, CCR6, ACKR1, CCL19, CXCL2	1041	70	19462	2.13663	1	1	0.991148
GOTERM_BP_DIRECT	GO:0060395~SMAD protein signal transduction	8	0.615858	0.0794428	MSTN, FOS, AFP, HNF1A, GDF6, SMAD6, BMP6, INHBE	1041	70	19462	2.13663	1	1	0.991148
GOTERM_BP_DIRECT	GO:0048016~inositol phosphate-mediated signaling	3	0.230947	0.0799981	EDN3, NMUR2, NMUR1	1041	9	19462	6.23183	1	1	0.991148
GOTERM_BP_DIRECT	GO:0048874~homeostasis of number of cells in a free-living population	3	0.230947	0.0799981	CX3CR1, MUC2, SPRR2A	1041	9	19462	6.23183	1	1	0.991148
GOTERM_BP_DIRECT	GO:0042403~thyroid hormone metabolic process	3	0.230947	0.0799981	SULT1B1, DIO1, GCNT4	1041	9	19462	6.23183	1	1	0.991148
GOTERM_BP_DIRECT	GO:0060231~mesenchymal to epithelial transition	3	0.230947	0.0799981	WT1, BASP1, PAX2	1041	9	19462	6.23183	1	1	0.991148
GOTERM_BP_DIRECT	GO:0050957~equilibrioception	3	0.230947	0.0799981	PCDH15, USH1C, CDH23	1041	9	19462	6.23183	1	1	0.991148
GOTERM_BP_DIRECT	GO:0050953~sensory perception of light stimulus	3	0.230947	0.0799981	PCDH15, USH1C, CDH23	1041	9	19462	6.23183	1	1	0.991148
GOTERM_BP_DIRECT	GO:0045959~negative regulation of complement activation, classical pathway	3	0.230947	0.0799981	CR2, SVEP1, C4BPA	1041	9	19462	6.23183	1	1	0.991148
GOTERM_BP_DIRECT	GO:0048731~system development	3	0.230947	0.0799981	ARTN, DSG3, DSC3	1041	9	19462	6.23183	1	1	0.991148
GOTERM_BP_DIRECT	GO:0022900~electron transport chain	7	0.538876	0.08271	GPX2, MAOB, WDR93, GLDC, AKR1C4, HSD17B6, DHRS2	1041	57	19462	2.29594	1	1	0.991148
GOTERM_BP_DIRECT	GO:0030334~regulation of cell migration	11	0.846805	0.0840278	ROBO4, ERBB4, TMSB15A, FGF19, MGAT3, KIF14, OSGIN1, TNR, LDB2, KRT5, FGF10	1041	114	19462	1.80395	1	1	0.991148
GOTERM_BP_DIRECT	GO:0048704~embryonic skeletal system morphogenesis	6	0.461894	0.0840799	HOXB9, EYA1, ALX3, ALX1, HOXC9, HOXD10	1041	44	19462	2.54938	1	1	0.991148
GOTERM_BP_DIRECT	GO:0009725~response to hormone	6	0.461894	0.0840799	NQO1, GCLC, MMP19, MSI1, GHRL, ADRA1A	1041	44	19462	2.54938	1	1	0.991148
GOTERM_BP_DIRECT	GO:2000649~regulation of sodium ion transmembrane transporter activity	4	0.307929	0.0881338	FXYD4, CAV3, FGF12, SCN4B	1041	20	19462	3.7391	1	1	0.991148
GOTERM_BP_DIRECT	GO:0060122~inner ear receptor stereocilium organization	4	0.307929	0.0881338	USH1C, CDH23, FAT4, TSKU	1041	20	19462	3.7391	1	1	0.991148
GOTERM_BP_DIRECT	GO:0007423~sensory organ development	4	0.307929	0.0881338	NEUROD1, MYO7B, BHLHA15, ATOH1	1041	20	19462	3.7391	1	1	0.991148
GOTERM_BP_DIRECT	GO:0052695~cellular glucuronidation	4	0.307929	0.0881338	UGT2B11, UGT2B15, UGT2B4, UGT1A6	1041	20	19462	3.7391	1	1	0.991148
GOTERM_BP_DIRECT	GO:0018108~peptidyl-tyrosine phosphorylation	7	0.538876	0.0883091	BLK, EFEMP1, ERBB4, EGF, TEK, FGFR3, FGFR2	1041	58	19462	2.25635	1	1	0.991148
GOTERM_BP_DIRECT	GO:0045165~cell fate commitment	7	0.538876	0.0883091	GAP43, ERBB4, WNT3A, TAL1, GATA6, GATA5, FGFR2	1041	58	19462	2.25635	1	1	0.991148
GOTERM_BP_DIRECT	GO:0007565~female pregnancy	9	0.692841	0.0884601	PSG9, THBD, PSG8, HPGD, LEP, CRH, SLC2A1, FOSB, FOS	1041	86	19462	1.9565	1	1	0.991148
GOTERM_BP_DIRECT	GO:0050804~modulation of synaptic transmission	9	0.692841	0.0884601	CX3CR1, AKAP12, NTNG2, ARC, GABRR1, GRIN3B, NRG3, WNT3A, CEL	1041	86	19462	1.9565	1	1	0.991148
GOTERM_BP_DIRECT	GO:0015908~fatty acid transport	5	0.384911	0.0891032	FABP4, RBP2, FABP7, CRABP1, HNF1A	1041	32	19462	2.92117	1	1	0.991148
GOTERM_BP_DIRECT	GO:0050679~positive regulation of epithelial cell proliferation	8	0.615858	0.0892979	NR4A3, EYA1, IHH, PAX2, FGFR2, BMP6, NME1, FGF10	1041	72	19462	2.07728	1	1	0.991148
GOTERM_BP_DIRECT	GO:0002548~monocyte chemotaxis	6	0.461894	0.0906484	CCL23, CCL20, TNFSF11, CTSG, CCL19, MSMP	1041	45	19462	2.49273	1	1	0.991148
GOTERM_BP_DIRECT	GO:0048863~stem cell differentiation	6	0.461894	0.0906484	GPM6A, LIN28A, ZIC3, KRT14, GATA6, PAX2	1041	45	19462	2.49273	1	1	0.991148
GOTERM_BP_DIRECT	GO:0007416~synapse assembly	8	0.615858	0.0944724	GPM6A, NRG3, ERBB4, FLRT3, SPOCK2, GHRL, DRD2, POU4F1	1041	73	19462	2.04882	1	1	0.991148
GOTERM_BP_DIRECT	GO:2000117~negative regulation of cysteine-type endopeptidase activity	3	0.230947	0.0965579	MT3, CST5, LTF	1041	10	19462	5.60865	1	1	0.991148
GOTERM_BP_DIRECT	GO:0071421~manganese ion transmembrane transport	3	0.230947	0.0965579	TRPM2, SLC39A8, SLC30A10	1041	10	19462	5.60865	1	1	0.991148
GOTERM_BP_DIRECT	GO:0060054~positive regulation of epithelial cell proliferation involved in wound healing	3	0.230947	0.0965579	MMP12, ODAM, FGF10	1041	10	19462	5.60865	1	1	0.991148
GOTERM_BP_DIRECT	GO:0060575~intestinal epithelial cell differentiation	3	0.230947	0.0965579	PYY, GATA6, GATA5	1041	10	19462	5.60865	1	1	0.991148
GOTERM_BP_DIRECT	GO:0008343~adult feeding behavior	3	0.230947	0.0965579	LEP, AGRP, GHRL	1041	10	19462	5.60865	1	1	0.991148
GOTERM_BP_DIRECT	GO:0072678~T cell migration	3	0.230947	0.0965579	CCL20, S1PR1, CCR6	1041	10	19462	5.60865	1	1	0.991148
GOTERM_BP_DIRECT	GO:0060272~embryonic skeletal joint morphogenesis	3	0.230947	0.0965579	COL2A1, SHOX2, HOXC11	1041	10	19462	5.60865	1	1	0.991148
GOTERM_BP_DIRECT	GO:0051481~negative regulation of cytosolic calcium ion concentration	3	0.230947	0.0965579	ATP1A2, KCNA5, DRD2	1041	10	19462	5.60865	1	1	0.991148
GOTERM_BP_DIRECT	GO:0003197~endocardial cushion development	3	0.230947	0.0965579	FOXF1, TBX5, RBM24	1041	10	19462	5.60865	1	1	0.991148
GOTERM_BP_DIRECT	GO:0071773~cellular response to BMP stimulus	5	0.384911	0.0973238	ACVRL1, COL2A1, GATA6, GATA5, BMP6	1041	33	19462	2.83265	1	1	0.991148
GOTERM_BP_DIRECT	GO:0035115~embryonic forelimb morphogenesis	5	0.384911	0.0973238	RDH10, SHOX2, ALX3, TBX5, TP63	1041	33	19462	2.83265	1	1	0.991148
GOTERM_BP_DIRECT	GO:0008210~estrogen metabolic process	5	0.384911	0.0973238	UGT2B11, UGT2B15, UGT2B4, CYP3A5, CYP3A7	1041	33	19462	2.83265	1	1	0.991148
GOTERM_BP_DIRECT	GO:1900026~positive regulation of substrate adhesion-dependent cell spreading	6	0.461894	0.0974735	FGA, MYOC, FGG, CASS4, NEDD9, LIMS2	1041	46	19462	2.43854	1	1	0.991148
GOTERM_BP_DIRECT	GO:0032332~positive regulation of chondrocyte differentiation	4	0.307929	0.0989184	ACVRL1, MUSTN1, GDF6, BMP6	1041	21	19462	3.56104	1	1	0.991148
GOTERM_BP_DIRECT	GO:0031589~cell-substrate adhesion	4	0.307929	0.0989184	VWF, ANGPT1, SORBS1, SMAD6	1041	21	19462	3.56104	1	1	0.991148
GOTERM_BP_DIRECT	GO:0021772~olfactory bulb development	4	0.307929	0.0989184	LHX2, ZIC3, LRRK2, KIF14	1041	21	19462	3.56104	1	1	0.991148
GOTERM_BP_DIRECT	GO:0060047~heart contraction	4	0.307929	0.0989184	SLC1A1, GATA6, TNNI3, SGCG	1041	21	19462	3.56104	1	1	0.991148
GOTERM_CC_DIRECT	GO:0072562~blood microparticle	27	2.07852	5.8e-08	APCS, PRSS1, FCN3, CD5L, HP, SLC2A1, HBB, C4BPA, C8A, ACTG2, KNG1, IGLV3-25, HPX, C8G, IGLV3-21, FGA, BCHE, HBG2, KRT1, IGKV1-5, FGG, HBE1, HBA2, CP, CFHR1, ALB, HRG	1090	148	20660	3.45785	3.49e-05	1.16e-05	1.11e-05
GOTERM_CC_DIRECT	GO:0000776~kinetochore	28	2.1555	1.01e-07	ERCC6L, HJURP, BUB1B, TTK, SKA3, CENPA, SKA1, AURKB, AURKA, CDC20, RASSF2, NUF2, NEK2, BUB1, CDT1, CENPW, SPAG5, PLK1, NDC80, ZWINT, CENPF, CENPI, BIRC5, CENPN, KIF2C, SPC24, MAD2L1, SPC25	1090	162	20660	3.27602	6.04e-05	1.51e-05	1.45e-05
GOTERM_CC_DIRECT	GO:0005887~integral component of plasma membrane	121	9.31486	5.3e-07	VIPR1, NPFFR1, HHIP, SLC23A1, FZD10, RXFP1, AQP1, VSIG2, TNFSF11, SLC39A8, ROS1, EPHA5, SLC34A2, KCNH3, EPHA6, SLC15A2, SEMA6D, CEL, TFR2, ADGRB1, RHCG, STEAP1, CFTR, SLC22A4, PTGFR, CHRNA3, CALCRL, CHRNA5, GYPE, SLC1A1, CHRNA9, PCDH15, IL20RB, CD1E, ADRB2, KIR2DL1, CD1C, KIR2DL4, TRPM2, ADGRG7, FLRT3, KCNMB2, CLCA2, CLCA1, KCNMB4, DRD2, CLCA4, NGFR, OPN3, CAV3, KLRC2, CAV1, PCDH20, SELE, SLC16A1…	1090	1455	20660	1.57625	0.000318	6.37e-05	6.09e-05
GOTERM_CC_DIRECT	GO:0000940~condensed chromosome outer kinetochore	8	0.615858	1.44e-06	CENPF, CCNB1, PLK1, BUB1B, SKA3, BUB1, NDC80, SKA1	1090	13	20660	11.6641	0.000864	0.000144	0.000138
GOTERM_CC_DIRECT	GO:0009986~cell surface	65	5.00385	1.68e-06	ROBO2, ACVRL1, HHIP, HILPDA, FZD10, GLDN, SIRPB1, GHR, SPN, THBD, CDH5, LAMP3, MRC1, FCER1A, TNR, CTSG, CCR6, ROS1, TNS1, FGA, CD93, DCC, SEMA6D, FGG, CEL, HTR3B, TGFBR3, PSG9, GREM1, ACE2, PSG8, RTN4RL1, ADGRF5, ANOS1, CEACAM8, CFTR, HBEGF, LTF, CX3CR1, RAMP2, RAMP3, CD5L, SLC1A1, KCNA5, FURIN, HMMR, DUOX1, SCUBE1, WIF1, APOH, CXCR2, SLIT2, JAM2, NGFR, CAV3, WNT3A, CYP2W1, TREML2, TEK, HRG, RAMP…	1090	658	20660	1.87237	0.00101121	0.000145	0.000138
GOTERM_CC_DIRECT	GO:0000785~chromatin	93	7.15935	1.14e-05	CSRNP1, ONECUT3, FOXI2, FOXI1, SCX, HOXC13, FOXM1, HOXC11, HOXC10, NR3C2, SOX17, CREB3L3, BASP1, CHEK1, SIX3, MAEL, OIP5, HOXA1, PITX2, SOX7, TP63, MYOCD, FOXH1, RFX2, EBF3, ETV1, HNF1A, BHLHA15, FOS, PAX2, MYCN, HOXB9, PAX8, RFX6, TAL1, DPEP2, ERG, DPEP3, NFIX, PARPBP, CDCA5, FOXG1, NR1I2, SHOX2, GATA6, GATA5, BARX1, HOXB13, HOXD10, NPAS3, RAD51AP1, NEUROD1, GBX2, ALX3, ALX1, PRAME, HOXC9, RXRG,…	1090	1114	20660	1.58235	0.00681189	0.000854	0.000817
GOTERM_CC_DIRECT	GO:0031012~extracellular matrix	32	2.46343	1.78e-05	COLEC12, FBN2, HPSE2, ELN, COL11A2, IHH, LTBP2, HAPLN1, C6ORF15, EFEMP1, MUC2, DMBT1, ADAMTS19, FLRT3, ADAMTS1, SPOCK2, ADAMTSL3, PRSS2, MUC6, LRRN3, VWF, MMP10, TGFBR3, MMP12, COL2A1, RTN4RL1, COL4A3, MGP, ANOS1, MMP19, ALPL, COL6A6	1090	259	20660	2.34182	0.0106699	0.00119191	0.00114035
GOTERM_CC_DIRECT	GO:0001533~cornified envelope	13	1.00077	6.86e-05	SPRR2E, SPRR2G, SERPINB2, KRT1, KAZN, TGM1, KRT14, DSG3, SPRR2A, SPRR1A, SPRR2B, RPTN, DSC3	1090	61	20660	4.0394	0.0403795	0.00374691	0.00358481
GOTERM_CC_DIRECT	GO:0072686~mitotic spindle	21	1.61663	7.61e-05	GPX2, SPAG5, CKAP2L, ODAM, NEDD9, KIF23, CDC6, SKA3, SKA1, DCDC1, AURKA, TPX2, ESPL1, KIFC1, MAK, CXCR2, NUSAP1, CDK1, EFHC2, DLGAP5, MAD2L1	1090	145	20660	2.74508	0.0447303	0.00381332	0.00364835
GOTERM_CC_DIRECT	GO:0000775~chromosome, centromeric region	13	1.00077	0.000152	TOP2A, CENPW, CDCA5, HJURP, CDCA8, CENPA, NDC80, AURKB, CENPF, NUF2, BIRC5, OIP5, KIF2C	1090	66	20660	3.73339	0.0873282	0.00702861	0.00672454
GOTERM_CC_DIRECT	GO:0005581~collagen trimer	16	1.23172	0.000183	COLEC12, COLEC11, FCN3, SFTPA2, COL25A1, SFTPD, COL11A2, GLDN, MARCO, C1QTNF3, COL2A1, COL4A3, COL21A1, COL6A6, SFTPA1, COL6A5	1090	98	20660	3.09455	0.104165	0.00785636	0.00751648
GOTERM_CC_DIRECT	GO:0005819~spindle	20	1.53965	0.000321	PLK1, NEDD9, BUB1B, TTK, KIF23, HMMR, SHCBP1, AURKB, AURKA, CDC20, ASPM, TPX2, BCL2L10, CENPF, ANKFN1, PRC1, NUSAP1, BIRC5, KIF2C, KIF20A	1090	149	20660	2.54418	0.175573	0.0128691	0.0123123
GOTERM_CC_DIRECT	GO:0030141~secretory granule	15	1.15473	0.000549	CPA3, CMA1, GKN1, HILPDA, KLK13, KLK5, KLK14, CFP, KLK8, FSTL4, GAL, BPIFA2, CTSG, SPRR2A, LTF	1090	97	20660	2.93105	0.281263	0.0198414	0.0189831
GOTERM_CC_DIRECT	GO:0031262~Ndc80 complex	4	0.307929	0.000561	NUF2, NDC80, SPC24, SPC25	1090	4	20660	18.9541	0.286376	0.0198414	0.0189831
GOTERM_CC_DIRECT	GO:0030496~midbody	22	1.69361	0.00102444	SPAG5, PLK1, KIF14, SLC2A1, CDCA8, KIF23, SHCBP1, AURKB, DCDC1, AURKA, ASPM, ANLN, CENPF, PRC1, KIF4A, MAK, CDK1, BIRC5, NEK2, TACC1, KIF20A, CEP55	1090	189	20660	2.2063	0.4599	0.0342048	0.032725
GOTERM_CC_DIRECT	GO:0043235~receptor complex	24	1.84758	0.00186743	EPHA5, ACVRL1, CR2, VIPR1, RAMP2, EPHA6, RAMP3, KLRC2, NPR1, GFRA1, ADRB2, GFRA2, NR3C2, GHR, TGFBR3, PTPRB, GRM7, P2RX2, ERBB4, TEK, ROS1, FGFR3, RAMP1, FGFR2	1090	225	20660	2.02177	0.674819	0.0590697	0.0565142
GOTERM_CC_DIRECT	GO:0005876~spindle microtubule	9	0.692841	0.00219475	PRC1, KIF4A, PLK1, CDK1, BIRC5, SKA3, SKA1, AURKB, AURKA	1090	45	20660	3.79083	0.732997	0.0659523	0.0630991
GOTERM_CC_DIRECT	GO:0032133~chromosome passenger complex	4	0.307929	0.00259012	CDCA8, BIRC5, AURKB, AURKA	1090	6	20660	12.6361	0.789587	0.0741269	0.0709201
GOTERM_CC_DIRECT	GO:0016324~apical plasma membrane	36	2.77136	0.00326629	SLC22A4, CRB2, KCNC2, AQP10, SLC23A1, SLC1A1, SLC2A1, SLC5A12, STC1, ADRB2, AQP1, DUOX1, P2RY4, SLC39A8, ATP6V0A4, CLCA4, CA12, SLC34A2, SLC15A2, MUC17, CAV1, CYP4F3, SHROOM4, ASPM, ACE2, SLC7A5, SLC5A8, SAPCD2, MYO1A, P2RX2, CDHR2, CDHR5, TEK, RHCG, CFTR, UMODL1	1090	408	20660	1.67242	0.860019	0.089229	0.0853689
GOTERM_CC_DIRECT	GO:0005791~rough endoplasmic reticulum	10	0.769823	0.00354341	EPHA5, LIN28A, SFTPA2, MYOC, F12, SFTPD, SFTPA1, PTGDS, MT3, TP63	1090	59	20660	3.21256	0.881563	0.0925909	0.0885853
GOTERM_CC_DIRECT	GO:0031838~haptoglobin-hemoglobin complex	5	0.384911	0.00374181	HBG2, HBE1, HP, HBB, HBA2	1090	13	20660	7.29005	0.894921	0.0937012	0.0896475
GOTERM_CC_DIRECT	GO:0005903~brush border	10	0.769823	0.00445318	SLC34A2, ACTN3, MYO1A, SLC23A1, CDHR2, USH1C, MYO7B, CDHR5, ATP6V0A4, AQP1	1090	61	20660	3.10723	0.931597	0.107054	0.102423
GOTERM_CC_DIRECT	GO:1905370~serine-type endopeptidase complex	6	0.461894	0.00500774	THBD, F7, COLEC11, FCN3, F11, MASP1	1090	22	20660	5.16931	0.951063	0.115756	0.110748
GOTERM_CC_DIRECT	GO:0098982~GABA-ergic synapse	12	0.923788	0.00591571	GAP43, GABRR1, CALB1, CNTN5, ERBB4, KCNC2, CNR1, KCND3, IQSEC3, IGSF9B, DRD2, ADRA1A	1090	87	20660	2.61436	0.971728	0.131679	0.125983
GOTERM_CC_DIRECT	GO:0005579~membrane attack complex	4	0.307929	0.00669696	C5, C8G, C7, C8A	1090	8	20660	9.47706	0.982375	0.14221	0.136058
GOTERM_CC_DIRECT	GO:0005737~cytoplasm	343	26.4049	0.00686204	CCDC89, SLC23A1, HHIP, FRMPD2, FZD10, AQP1, RASSF2, DPYSL2, PPP4R4, CHEK1, TNFSF11, HMCN1, SPANXB1, SOX7, EYS, TP63, PKNOX2, TNS1, DYNC2H1, STARD9, KRT1, MYO7B, RFX2, WDR72, CEL, KRT5, HNF1A, ACE2, ARC, SPATA17, LGALS13, PIH1D2, CCDC81, ANKK1, PRR11, GTSF1, CFTR, SPANXA2, CES1, PFN2, SPRR2E, NECAB2, PTGFR, NECAB1, PARPBP, CDCA5, CRABP1, PCDH15, STC1, NCAPG, KLK8, NCAPH, MTMR7, ACMSD, ADH4, STRIP2…	1090	5796	20660	1.12168	0.98405	0.14221	0.136058
GOTERM_CC_DIRECT	GO:1903143~adrenomedullin receptor complex	3	0.230947	0.00803582	RAMP2, CALCRL, RAMP3	1090	3	20660	18.9541	0.992164	0.160984	0.15402
GOTERM_CC_DIRECT	GO:0042599~lamellar body	4	0.307929	0.00965479	KRTDAP, SFTPA2, ABCA3, SFTPA1	1090	9	20660	8.42406	0.997064	0.187178	0.179081
GOTERM_CC_DIRECT	GO:0016323~basolateral plasma membrane	24	1.84758	0.0111988	CA12, FRMPD2B, HPGD, KCNC2, AQP10, CAV1, LRRK2, FRMPD2, SLC2A1, NEDD9, KCNJ16, SLC51B, AQP1, AURKA, SLC7A5, VSIG1, P2RY4, MYO1A, ERBB4, SLC39A8, ATP6V0A4, TEK, RHCG, CDH16	1090	261	20660	1.74291	0.99885	0.210327	0.201228
GOTERM_CC_DIRECT	GO:0051233~spindle midzone	6	0.461894	0.0123496	PLK1, KIF14, CDCA8, CDC6, AURKB, AURKA	1090	27	20660	4.21203	0.999429	0.223455	0.213788
GOTERM_CC_DIRECT	GO:0030018~Z disc	15	1.15473	0.0126414	ACTN3, CAV3, ACTN2, SYNPO2, SLC2A1, LDB3, KCNA5, NEB, ADRA1A, RYR3, MYO18B, CASQ2, PGM5, MYZAP, SYNPO	1090	136	20660	2.09053	0.999522	0.223455	0.213788
GOTERM_CC_DIRECT	GO:0042383~sarcolemma	13	1.00077	0.0131326	TRIM72, POPDC3, ANXA8L1, CAV3, KCND3, CAV1, SLC2A1, RYR3, AQP1, SGCA, ANXA8, PGM5, SGCG	1090	110	20660	2.24003	0.999646	0.225505	0.215749
GOTERM_CC_DIRECT	GO:0005788~endoplasmic reticulum lumen	27	2.07852	0.0139464	FKBP10, COLGALT2, COL11A2, AFP, CFP, KNG1, LIPC, PENK, SPP2, FGA, BCHE, SERPIND1, COL25A1, WNT3A, FGG, GCG, CP, ACE2, F7, CYP2W1, COL2A1, COL4A3, ALB, SPARCL1, COL21A1, GHRL, CES1	1090	311	20660	1.64554	0.999784	0.232827	0.222755
GOTERM_CC_DIRECT	GO:0033597~mitotic checkpoint complex	3	0.230947	0.0155104	CDC20, BUB1B, MAD2L1	1090	4	20660	14.2156	0.999917	0.251939	0.24104
GOTERM_CC_DIRECT	GO:0071682~endocytic vesicle lumen	5	0.384911	0.0189051	HPX, CSF3, HP, HBB, HBA2	1090	20	20660	4.73853	0.99999	0.298998	0.286063
GOTERM_CC_DIRECT	GO:0045121~membrane raft	22	1.69361	0.0231668	LY6K, CAV3, ANGPT1, PLLP, CAV1, LRRK2, SLC1A1, FURIN, KCNA5, SORBS1, SELE, ACE2, ARC, SGCA, RTN4RL1, CNR1, DLC1, S1PR1, PECAM1, TNR, BAALC, TEK	1090	249	20660	1.67466	0.999999	0.357006	0.341562
GOTERM_CC_DIRECT	GO:0045120~pronucleus	3	0.230947	0.024952	CENPF, HNF1A, AURKA	1090	5	20660	11.3725	1	0.364586	0.348813
GOTERM_CC_DIRECT	GO:0005667~transcription factor complex	21	1.61663	0.0250674	TFAP2D, FOXF1, ONECUT3, FOXH1, NR1I2, GATA6, HMGA1, SCX, HNF1A, FOS, LDB2, KLF4, HOXB13, TBX5, TBX2, DACH1, NR4A3, SOX17, TAL1, SIX3, PITX2	1090	236	20660	1.6866	1	0.364586	0.348813
GOTERM_CC_DIRECT	GO:0098552~side of membrane	12	0.923788	0.0254785	NTNG2, LY6K, CNTN5, RTN4RL1, LSAMP, DPEP2, LYPD2, ALPL, LYPD3, CEACAM8, DPEP3, LYPD8	1090	107	20660	2.1257	1	0.364586	0.348813
GOTERM_CC_DIRECT	GO:0019814~immunoglobulin complex	15	1.15473	0.0272644	IGKV5-2, IGKV1-5, IGLV3-1, IGKV3D-15, IGKV6D-41, IGLV5-48, IGLV3-25, IGLV3-16, IGLV5-45, IGLV1-36, IGLV3-10, IGLV3-21, IGLV3-22, IGKV1-37, IGKV1-12	1090	150	20660	1.89541	1	0.381068	0.364582
GOTERM_CC_DIRECT	GO:0070062~extracellular exosome	139	10.7005	0.0283725	SEMA5A, SLC23A1, HP, DEFB1, PLOD2, ENO3, ACTG2, AQP1, TGM1, RIMS2, EFEMP1, DMBT1, BPIFA2, BASP1, DPYSL2, PEBP4, HMCN1, PTGDS, EYS, DYNC2H1, SLC15A2, ACTN3, AMY1A, ACTN2, AMY1B, KRT1, AMY1C, KRT79, KRT78, CMBL, KRT5, CEL, ACE2, SLC5A8, RHCG, S100A9, S100A8, CD101, PFN2, GPM6A, CPB2, SLC1A1, LTBP2, NDRG2, KNG1, HPX, C5, C7, APOH, ATP6V0A4, WNT3A, CFAP70, RARRES1, GGH, NEB, A2ML1, AZU1, DEFA1, PGA3,…	1090	2240	20660	1.17617	1	0.387543	0.370778
GOTERM_CC_DIRECT	GO:0000307~cyclin-dependent protein kinase holoenzyme complex	7	0.538876	0.029762	CCNA2, CCNB2, CCNB1, CCNE1, CDK1, CKS2, CKS1B	1090	45	20660	2.94842	1	0.397488	0.380292
GOTERM_CC_DIRECT	GO:0005833~hemoglobin complex	4	0.307929	0.0343715	HBG2, HBE1, HBB, HBA2	1090	14	20660	5.41547	1	0.449071	0.429643
GOTERM_CC_DIRECT	GO:0009897~external side of plasma membrane	36	2.77136	0.0362634	CX3CR1, COLEC11, FCN3, CD1E, CLEC14A, TNFRSF13C, CD1C, GHR, SPN, THBD, CDH5, SCUBE1, CXCR2, S1PR1, CCR6, BTNL9, EPHA5, FGA, BTNL8, KLRC2, MUC17, HEG1, FGG, BTNL3, GFRA1, SELE, GFRA2, SELP, TGFBR3, EMCN, TFR2, CD207, RAET1L, MS4A2, CLEC4F, UMODL1	1090	484	20660	1.40981	1	0.463708	0.443647
GOTERM_CC_DIRECT	GO:0045171~intercellular bridge	11	0.846805	0.0379546	NTNG2, TPX2, GPX2, PRC1, CDCA8, KIF23, KIF20A, CDC6, SKA1, CEP55, PKNOX2	1090	100	20660	2.08495	1	0.475224	0.454665
GOTERM_CC_DIRECT	GO:0045211~postsynaptic membrane	18	1.38568	0.041998	GABBR2, GABRP, CHRNA3, CHRNA5, KCNC2, KCND3, IQSEC3, CHRNA9, HTR3A, HTR3B, GRIN2D, GABRR1, GRIN3B, GRM7, ERBB4, FLRT3, IGSF9B, DRD2	1090	204	20660	1.67242	1	0.515119	0.492834
GOTERM_CC_DIRECT	GO:0005856~cytoskeleton	40	3.07929	0.0440116	LRRK2, CCDC146, FRMPD2, LMOD1, USH1C, KRT23, PTPN21, LDB3, EFCAB6, ACTG2, KRT40, AKAP12, FGD5, SGCA, BASP1, DPYSL2, CFAP47, SGCG, SSX1, TNS1, LRRC26, ACTN2, KRT1, SPAG4, KRT13, MYO7B, KAZN, PTPN13, KLHL41, CABYR, TMSB15A, PRC1, KIF4A, KRT14, CASS4, MYZAP, S100A9, S100A8, PFN2, KANK3	1090	558	20660	1.35872	1	0.52902	0.506134
GOTERM_CC_DIRECT	GO:0042272~nuclear RNA export factor complex	3	0.230947	0.048844	NXF2, NXF3, NXF2B	1090	7	20660	8.1232	1	0.575593	0.550692
GOTERM_CC_DIRECT	GO:0005871~kinesin complex	7	0.538876	0.0506062	KIF18B, KIFC1, KIF14, KIF23, KIF2C, KIF20A, KIF6	1090	51	20660	2.60155	1	0.581547	0.556389
GOTERM_CC_DIRECT	GO:0034364~high-density lipoprotein particle	5	0.384911	0.0512845	APOM, LIPC, APOH, APOF, SAA2-SAA4	1090	27	20660	3.51002	1	0.581547	0.556389
GOTERM_CC_DIRECT	GO:0005796~Golgi lumen	11	0.846805	0.0557821	F7, MUC2, DEFA6, WNT3A, MUC17, AGRP, FURIN, DEFB1, DEFA1, DEFA1B, MUC6	1090	107	20660	1.94856	1	0.620834	0.593976
GOTERM_CC_DIRECT	GO:0015630~microtubule cytoskeleton	17	1.3087	0.0594803	CKAP2L, PLK1, CDCA8, HMMR, KLF4, SKA1, AURKB, AURKA, TUBA3E, CCNB2, TPX2, PRC1, CXCR2, BIRC5, KIF2C, GTSE1, PKNOX2	1090	198	20660	1.62737	1	0.649957	0.621839
GOTERM_CC_DIRECT	GO:0000922~spindle pole	13	1.00077	0.0608274	CKAP2L, PLK1, NEDD9, CDC6, CDC20, TPX2, CENPF, CCNB1, SPATA17, PRC1, NEK2, AUNIP, MAD2L1	1090	138	20660	1.78553	1	0.652808	0.624567
GOTERM_CC_DIRECT	GO:0043005~neuron projection	28	2.1555	0.0628477	CX3CR1, GPM6A, CHRNA3, CHRNA5, LRRK2, RASGRF1, CHRNA9, TRPM2, GABRR1, NEU4, CALB1, BAALC, CCDC141, RGS9, EPHA5, GABRP, GABBR2, RIC3, EPHA6, HTR3A, HTR3B, SSTR1, FOS, PTPN13, POU4F1, CNKSR2, IGSF9B, RGS7BP	1090	375	20660	1.41524	1	0.662658	0.63399
GOTERM_CC_DIRECT	GO:0031143~pseudopodium	4	0.307929	0.0659835	ACTN3, ACTN2, LDB3, KLHL41	1090	18	20660	4.21203	1	0.675533	0.646308
GOTERM_CC_DIRECT	GO:0031093~platelet alpha granule lumen	8	0.615858	0.0663168	FGA, VWF, ACTN2, EGF, ALB, FGG, HRG, KNG1	1090	68	20660	2.2299	1	0.675533	0.646308
GOTERM_CC_DIRECT	GO:0009925~basal plasma membrane	8	0.615858	0.0706163	SLC22A4, SLC7A5, ERBB4, SLC23A1, CLCA2, TEK, SHROOM4, AQP1	1090	69	20660	2.19758	1	0.70734	0.676739
GOTERM_CC_DIRECT	GO:0005902~microvillus	8	0.615858	0.0750777	SPN, ANGPT1, MYO1A, LRRK2, USH1C, MYO7B, CLCA1, TEK	1090	70	20660	2.16619	1	0.7397	0.7077
GOTERM_CC_DIRECT	GO:0044214~spanning component of plasma membrane	3	0.230947	0.078104	SLC15A2, CDHR2, CDHR5	1090	9	20660	6.31804	1	0.747737	0.715389
GOTERM_CC_DIRECT	GO:0031225~anchored component of membrane	11	0.846805	0.0783817	LY6K, RAET1L, LSAMP, DPEP2, LYPD2, ALPL, GFRA1, CEACAM8, GFRA2, DPEP3, LYPD8	1090	114	20660	1.82891	1	0.747737	0.715389
GOTERM_CC_DIRECT	GO:0000939~condensed chromosome inner kinetochore	4	0.307929	0.0853685	CENPW, CENPI, CENPN, CENPA	1090	20	20660	3.79083	1	0.790894	0.756679
GOTERM_CC_DIRECT	GO:0043204~perikaryon	14	1.07775	0.0899413	NGFR, KCNC2, LRRK2, CTNND2, SLC1A1, TRPM2, GAP43, GJC2, RTN4RL1, PENK, CNGA3, RGS7BP, SYNPO, DRD2	1090	163	20660	1.62796	1	0.790894	0.756679
GOTERM_CC_DIRECT	GO:0005883~neurofilament	3	0.230947	0.0943155	CLDN11, NEFM, DLGAP2	1090	10	20660	5.68624	1	0.790894	0.756679
GOTERM_CC_DIRECT	GO:0043231~intracellular membrane-bounded organelle	64	4.92687	0.0945304	BNC1, AQP10, LRRK2, FOXI1, ADRA1A, ABCA13, SERTM1, LIPF, LAMP3, ADAMTSL3, CHEK1, OIP5, CTSG, UGT2B11, UGT2B15, SPINK5, SHROOM4, CYP2A7, SLC7A5, CYP2A6, ABCA10, COL4A3, UGT2B4, FAM72D, FAM72C, SYNPO2, SPESP1, HSD17B6, CD1C, NTS, SRL, CYP3A5, NEU4, MYCT1, CYP2B6, PDZD2, S1PR1, UGT3A1, HAO1, BUB1, UGT1A6, IL33, RIC3, OSBPL6, CAV3, CMA1, ABCA3, CYP4F3, ABCA9, GZMB, NR0B1, AZU1, CTAG2, CYP4F11, MAPK10…	1090	1015	20660	1.19514	1	0.790894	0.756679
GOTERM_CC_DIRECT	GO:0098978~glutamatergic synapse	30	2.30947	0.0958468	GPM6A, SH3GL3, LRRK2, ADRA1A, AURKA, GABRR1, CALB1, P2RY4, ERBB4, FLRT3, CNR1, TNR, DRD2, KPNA2, DLGAP2, RGS9, NTNG2, ARHGEF15, ACTN2, WNT3A, GRIN2D, NELL2, CNKSR2, ARC, CALY, NRG3, SPARCL1, GHRL, RGS7BP, PFN2	1090	426	20660	1.3348	1	0.790894	0.756679
GOTERM_CC_DIRECT	GO:0032982~myosin filament	4	0.307929	0.0958629	MYBPC1, MYO18B, MYBPH, ACTG2	1090	21	20660	3.61031	1	0.790894	0.756679
GOTERM_CC_DIRECT	GO:0043197~dendritic spine	14	1.07775	0.0966048	NGFR, GPM6A, KCND3, ACTN2, SLC1A1, ATP1A2, MT3, ARC, CALB1, PALMD, ADGRB1, IGF2BP1, SYNPO, DRD2	1090	165	20660	1.60823	1	0.790894	0.756679
GOTERM_CC_DIRECT	GO:0005901~caveola	8	0.615858	0.0997995	CAV3, CAV1, DLC1, SLC2A1, ATP1A2, KCNA5, SELE, ADRA1A	1090	75	20660	2.02177	1	0.790894	0.756679
GOTERM_MF_DIRECT	GO:0008201~heparin binding	35	2.69438	9.19e-11	MSTN, COL11A2, LTBP2, FURIN, KNG1, LIPC, ADAMTS1, APOH, RSPO3, CTSG, SLIT3, SLIT2, SOST, RSPO1, RSPO4, CCL23, SERPIND1, COL25A1, REG4, F11, CEL, AZU1, SELP, TGFBR3, NELL2, GREM2, FGF14, RTN4RL1, ANOS1, HRG, FGF12, FGFR2, FGF10, LTF, HBEGF	1017	179	18976	3.64837	1.07e-07	8.14e-08	7.95e-08
GOTERM_MF_DIRECT	GO:0005509~calcium ion binding	85	6.54349	1.4e-10	FKBP10, PCDHGB7, ANXA8L1, IHH, EFCAB6, RYR3, CLGN, THBD, CDH5, CALB1, EFEMP1, SGCA, SPATA21, GRM7, ADGRE3, CHP2, ANXA8, SVEP1, HMCN1, PRSS2, EYS, RPTN, PLA2G4F, CD93, ACTN3, AMY1A, ACTN2, PLA2G4E, HEG1, AMY1B, AMY1C, MMP12, F7, MELK, CDHR2, CASQ2, CDH12, SPARCL1, CDHR5, EFHC2, MASP1, DSG3, PPEF1, CDH16, S100A9, DNASE1L3, S100A8, DSC3, NECAB2, FBN2, CRB2, CRP, COLEC11, NECAB1, APCS, PCDH15, LTBP2,…	1017	756	18976	2.09788	1.63e-07	8.14e-08	7.95e-08
GOTERM_MF_DIRECT	GO:0004252~serine-type endopeptidase activity	32	2.46343	1.86e-08	TPSD1, PRSS1, TPSB2, CD5L, KLK5, HP, FURIN, CTSV, KLK8, CTSG, TPSAB1, PRSS2, TMPRSS11A, CELA2B, CMA1, F12, OVCH2, F11, KLK13, KLK14, GZMB, AZU1, TMPRSS11E, PRSS12, MMP10, PRSS53, MMP12, F7, ANOS1, MMP19, MASP1, LTF	1017	187	18976	3.19295	2.17e-05	7.23e-06	7.06e-06
GOTERM_MF_DIRECT	GO:0030246~carbohydrate binding	28	2.1555	2.21e-05	APCS, REG3A, FCN3, SFTPA2, CLEC2L, PKD1L2, CLEC14A, CLEC1A, MRC1, SVEP1, SOST, CD93, KLRC2, KRT1, SFTPD, LGALS14, SELE, LGALS9C, DCDC1, LGALS9B, SELP, PTPRB, EMCN, LGALS13, CD207, GALNTL6, SFTPA1, CLEC4F	1017	210	18976	2.48784	0.0255173	0.00592753	0.00579039
GOTERM_MF_DIRECT	GO:0004032~alditol:NADP+ 1-oxidoreductase activity	7	0.538876	2.88e-05	ADH4, AKR1B10, AKR1B15, AKR1C1, AKR1C3, AKR1C2, AKR1C4	1017	13	18976	10.047	0.0330215	0.00592753	0.00579039
GOTERM_MF_DIRECT	GO:0005179~hormone activity	19	1.46266	3.05e-05	FBN2, REG3A, RETNLB, CALCB, EDN3, STC1, GCG, CGB2, GUCA2A, KNG1, INHBE, GH2, PYY, LEP, PPY, GNRH2, CRH, GAST, GHRL	1017	113	18976	3.13732	0.0349407	0.00592753	0.00579039
GOTERM_MF_DIRECT	GO:1990837~sequence-specific double-stranded DNA binding	54	4.15704	4.19e-05	ONECUT3, FOXI1, HOXC13, HOXC11, HOXC10, NR3C2, ZIC3, SIX3, MYBL2, HOXA1, PITX2, SOX7, PKNOX2, RFX2, ETV1, BHLHA15, FOS, PAX2, MYCN, HOXB9, PAX8, ERG, NFIX, FOXG1, NR1I2, SHOX2, GATA6, GATA5, HOXB13, HOXD10, NEUROD1, GBX2, ALX3, ALX1, HOXC9, RXRG, NKX2-3, ATOH1, EGR1, EGR3, VAX1, KLF4, POU4F1, TBX18, KLF2, PHOX2A, TBX2, TBX15, LIN28B, DMRTC2, FOSB, SP9, HOXD8, LHX8	1017	560	18976	1.79924	0.0476872	0.00698011	0.00681861
GOTERM_MF_DIRECT	GO:0004867~serine-type endopeptidase inhibitor activity	18	1.38568	5.86e-05	WFDC12, ITIH5, SPINK4, SERPINB4, SERPINB11, SERPINB13, SERPINB2, SERPIND1, SPINK5, FURIN, A2ML1, SERPINA6, WFDC5, CPAMD8, ANOS1, SPINK13, SPOCK1, HRG	1017	108	18976	3.1098	0.0661482	0.00855444	0.00835653
GOTERM_MF_DIRECT	GO:0008236~serine-type peptidase activity	12	0.923788	0.000258	TPSD1, F7, TPSB2, CMA1, KLK5, GZMB, FURIN, CTSG, TMPRSS11E, TPSAB1, PRSS12, PRSS2	1017	59	18976	3.79501	0.259648	0.033399	0.0326263
GOTERM_MF_DIRECT	GO:0038023~signaling receptor activity	27	2.07852	0.000348	REG3A, ROBO4, TNFRSF13B, TNFRSF13C, KIR2DL1, LILRA2, PEAR1, THBD, MRC1, CCR6, PAQR9, NGFR, CD93, REG4, KRT1, GFRA1, CEL, MCC, LYVE1, GFRA2, GRIN2D, NELL2, GRIN3B, RTN4RL1, TREML2, TEK, ACKR1	1017	234	18976	2.15294	0.333738	0.0402499	0.0393187
GOTERM_MF_DIRECT	GO:0072582~17-beta-hydroxysteroid dehydrogenase (NADP+) activity	6	0.461894	0.000391	AKR1B15, AKR1C1, AKR1C3, AKR1C2, AKR1C4, HSD17B6	1017	13	18976	8.61175	0.366236	0.0402499	0.0393187
GOTERM_MF_DIRECT	GO:0047023~androsterone dehydrogenase activity	5	0.384911	0.000481	AKR1C1, AKR1C3, AKR1C2, AKR1C4, HSD17B6	1017	8	18976	11.6618	0.429427	0.0431523	0.0421539
GOTERM_MF_DIRECT	GO:0004869~cysteine-type endopeptidase inhibitor activity	9	0.692841	0.000632	SERPINB13, PTTG1, SPOCK1, BIRC5, LCN1, HRG, CST5, KNG1, LTF	1017	37	18976	4.53863	0.5219	0.0437641	0.0427516
GOTERM_MF_DIRECT	GO:0005504~fatty acid binding	9	0.692841	0.000632	ACOXL, FABP4, RBP2, FABP7, ALB, CRABP1, AFP, PTGDS, CYP4F11	1017	37	18976	4.53863	0.5219	0.0437641	0.0427516
GOTERM_MF_DIRECT	GO:0019825~oxygen binding	9	0.692841	0.000632	CYP2A7, HBG2, CBS, ALB, HBE1, HBB, HBA2, CYP3A5, CYP3A7	1017	37	18976	4.53863	0.5219	0.0437641	0.0427516
GOTERM_MF_DIRECT	GO:0020037~heme binding	20	1.53965	0.000638	GUCY1A2, HBG2, HBE1, CYP4F3, HBB, HBA2, CYP4F11, CYP3A5, CYP3A7, CYP2A7, DUOX1, CYP2A6, CYP2W1, CYP4X1, CYP2B6, CBS, CYP11A1, NOX5, HRG, STEAP1	1017	155	18976	2.40759	0.524899	0.0437641	0.0427516
GOTERM_MF_DIRECT	GO:0005102~receptor binding	39	3.00231	0.000794	BLK, FCN3, MSTN, NXPH3, LRRK2, HILPDA, KCNA5, KNG1, CDH5, C5, MUC2, WIF1, SIX3, APOF, RSPO3, TNR, RSPO1, BTNL9, FGA, BTNL8, ANGPT4, ANGPT1, EDN3, WNT3A, CAV1, FGG, GCG, BTNL3, GFRA1, MFAP4, F7, NRG3, ARTN, CRH, LCN1, ANGPTL5, AGRP, HRG, ANGPTL1	1017	412	18976	1.76625	0.60438	0.0483495	0.0472309
GOTERM_MF_DIRECT	GO:0047044~androstan-3-alpha,17-beta-diol dehydrogenase activity	5	0.384911	0.000829	AKR1C1, AKR1C3, AKR1C2, AKR1C4, HSD17B6	1017	9	18976	10.366	0.619927	0.0483495	0.0472309
GOTERM_MF_DIRECT	GO:0047045~testosterone 17-beta-dehydrogenase (NADP+) activity	5	0.384911	0.000829	AKR1B15, AKR1C1, AKR1C3, AKR1C4, HSD17B6	1017	9	18976	10.366	0.619927	0.0483495	0.0472309
GOTERM_MF_DIRECT	GO:0005184~neuropeptide hormone activity	8	0.615858	0.00104707	PYY, GAL, CALCB, PENK, CRH, PPY, AGRP, NTS	1017	31	18976	4.81517	0.705529	0.0581874	0.0568412
GOTERM_MF_DIRECT	GO:0004888~transmembrane signaling receptor activity	23	1.77059	0.00116995	GLP1R, GABBR2, NGFR, CR2, CHRNA3, KLRC2, CHRNA5, DCC, CHRNA9, HTR3A, HTR3B, KIR2DL1, SELE, LYVE1, KIR2DL4, SPN, MARCO, THBD, CLEC1A, MRC1, PECAM1, FCER1A, ACKR1	1017	201	18976	2.13509	0.744909	0.0620607	0.0606248
GOTERM_MF_DIRECT	GO:0047086~ketosteroid monooxygenase activity	4	0.307929	0.0014106	AKR1C1, AKR1C3, AKR1C2, AKR1C4	1017	5	18976	14.927	0.807438	0.0692356	0.0676338
GOTERM_MF_DIRECT	GO:0003700~transcription factor activity, sequence-specific DNA binding	52	4.00308	0.00142387	CSRNP1, BNC1, FOXI1, MYRFL, HOXC13, FOXM1, AFF3, NR3C2, ZIC3, PITX2, SOX7, ZNF366, TP63, FOXH1, RFX2, EBF3, ETV1, HNF1A, BHLHA15, FOS, PAX2, MYCN, HOXB9, PAX8, TAL1, ERG, NFIX, MYRF, NR1I2, GATA6, GATA5, BARX1, NEUROD1, GBX2, HOXC9, RXRG, ATOH1, HOXC6, EGR1, EGR3, POU6F2, KLF4, TBX5, TBX4, TBX18, KLF2, PHOX2A, TBX2, TBX15, WT1, FOSB, TP73	1017	618	18976	1.57	0.8104	0.0692356	0.0676338
GOTERM_MF_DIRECT	GO:0015276~ligand-gated ion channel activity	8	0.615858	0.00154943	CHRNA3, GRIN3B, CHRNA5, P2RX2, CLCA2, CNGA3, HTR3A, GRIN2D	1017	33	18976	4.52335	0.836279	0.0720262	0.0703598
GOTERM_MF_DIRECT	GO:0008017~microtubule binding	28	2.1555	0.0016047	LRRK2, KIF14, SKA1, C10ORF90, DPYSL2, NUSAP1, MAP6, NEFM, GTSE1, DLGAP5, SPAG5, PLK1, STARD9, KIF23, KIF6, DCDC1, TPX2, CENPF, KIF18B, PRC1, KIFC1, KIF4A, BIRC5, KIF2C, KIF20A, S100A9, SPC24, S100A8	1017	273	18976	1.91372	0.84652	0.0720262	0.0703598
GOTERM_MF_DIRECT	GO:0047834~D-threo-aldose 1-dehydrogenase activity	6	0.461894	0.0020792	AKR1B10, AKR1B15, AKR1C1, AKR1C3, AKR1C2, AKR1C4	1017	18	18976	6.2196	0.911871	0.0898678	0.0877886
GOTERM_MF_DIRECT	GO:0000976~transcription regulatory region sequence-specific DNA binding	25	1.92456	0.00233211	PRDM9, GATA6, FOXI1, GATA5, HOXC13, SOX17, CREB3L3, ERBB4, BASP1, PITX2, SOX7, TP63, EGR1, FOXH1, HNF1A, FOS, KLF4, SMAD6, TBX18, PAX2, RFX6, PAX8, WT1, TAL1, TP73	1017	239	18976	1.95176	0.934437	0.0971989	0.0949501
GOTERM_MF_DIRECT	GO:0030297~transmembrane receptor protein tyrosine kinase activator activity	6	0.461894	0.00269868	GREM1, ANGPT4, NRG3, TAL1, EGF, HBEGF	1017	19	18976	5.89225	0.957302	0.105375	0.102937
GOTERM_MF_DIRECT	GO:0047024~5alpha-androstane-3beta,17beta-diol dehydrogenase activity	4	0.307929	0.00270886	AKR1C1, AKR1C3, AKR1C4, HSD17B6	1017	6	18976	12.4392	0.957808	0.105375	0.102937
GOTERM_MF_DIRECT	GO:0005201~extracellular matrix structural constituent	17	1.3087	0.00315647	FBN2, FGA, VWF, ELN, COL11A2, FGG, LTBP2, MFAP4, COL2A1, EFEMP1, MGP, COL4A3, MMRN2, ANOS1, HMCN1, UMODL1, MUC6	1017	139	18976	2.28201	0.975014	0.118826	0.116077
GOTERM_MF_DIRECT	GO:0036122~BMP binding	6	0.461894	0.0034415	GREM1, GREM2, CHRD, SOSTDC1, SOST, CHRDL2	1017	20	18976	5.59764	0.982104	0.121704	0.118888
GOTERM_MF_DIRECT	GO:0004303~estradiol 17-beta-dehydrogenase activity	6	0.461894	0.0034415	AKR1B15, AKR1C1, AKR1C3, AKR1C2, AKR1C4, HSD17B6	1017	20	18976	5.59764	0.982104	0.121704	0.118888
GOTERM_MF_DIRECT	GO:0016229~steroid dehydrogenase activity	4	0.307929	0.00455225	AKR1C1, AKR1C3, AKR1C2, AKR1C4	1017	7	18976	10.6622	0.99513	0.156249	0.152634
GOTERM_MF_DIRECT	GO:0044594~17-beta-hydroxysteroid dehydrogenase (NAD+) activity	5	0.384911	0.00530863	AKR1C1, AKR1C3, AKR1C2, AKR1C4, HSD17B6	1017	14	18976	6.66386	0.997994	0.175019	0.17097
GOTERM_MF_DIRECT	GO:0005319~lipid transporter activity	7	0.538876	0.00539905	ABCA10, APOM, ABCA3, ABCA9, APOF, SFTPA1, ABCA13	1017	31	18976	4.21328	0.998196	0.175019	0.17097
GOTERM_MF_DIRECT	GO:0043565~sequence-specific DNA binding	31	2.38645	0.00653097	CSRNP1, PRDM9, MYRF, NR1I2, FOXI1, SCX, MYRFL, FOXM1, HOXB13, NR3C2, NEUROD1, ZIC3, MAEL, HOXA1, RXRG, ATOH1, EGR1, FOXF1, FOXH1, ETV1, FOS, TBX5, POU4F1, TBX2, MMP12, NR4A3, WT1, LHX2, DMRTC2, FOSB, ERG	1017	346	18976	1.67174	0.999522	0.20599	0.201224
GOTERM_MF_DIRECT	GO:0004033~aldo-keto reductase (NADP) activity	5	0.384911	0.00693599	MIOX, AKR1B10, AKR1C1, AKR1C3, AKR1C4	1017	15	18976	6.2196	0.999703	0.213008	0.20808
GOTERM_MF_DIRECT	GO:0070330~aromatase activity	7	0.538876	0.00741656	CYP2A7, CYP2A6, CYP2B6, CYP4F3, CYP4F11, CYP3A5, CYP3A7	1017	33	18976	3.95793	0.999831	0.221926	0.216792
GOTERM_MF_DIRECT	GO:0001605~adrenomedullin receptor activity	3	0.230947	0.00828589	RAMP2, CALCRL, RAMP3	1017	3	18976	18.6588	0.999939	0.224975	0.21977
GOTERM_MF_DIRECT	GO:0047718~indanol dehydrogenase activity	3	0.230947	0.00828589	AKR1B10, AKR1C1, AKR1C2	1017	3	18976	18.6588	0.999939	0.224975	0.21977
GOTERM_MF_DIRECT	GO:0018636~phenanthrene 9,10-monooxygenase activity	3	0.230947	0.00828589	AKR1C1, AKR1C3, AKR1C2	1017	3	18976	18.6588	0.999939	0.224975	0.21977
GOTERM_MF_DIRECT	GO:0008083~growth factor activity	18	1.38568	0.00828956	CSF3, MSTN, MIA, EGF, GKN1, OSGIN1, GDF6, BMP6, INHBE, GH2, FGF14, EFEMP1, NRG3, ARTN, FGF19, FGF12, FGF10, HBEGF	1017	167	18976	2.01113	0.99994	0.224975	0.21977
GOTERM_MF_DIRECT	GO:0016655~oxidoreductase activity, acting on NAD(P)H, quinone or similar compound as acceptor	4	0.307929	0.0100785	AKR1C1, AKR1C3, AKR1C2, AKR1C4	1017	9	18976	8.2928	0.999993	0.267308	0.261124
GOTERM_MF_DIRECT	GO:0005506~iron ion binding	16	1.23172	0.011005	MIOX, EGLN3, CYP4F3, HBA2, PLOD2, CYP4F11, CYP3A5, CYP3A7, CYP2A7, CYP2A6, CYP2W1, CYP4X1, CYP2B6, CYP11A1, PPEF1, LTF	1017	145	18976	2.0589	0.999998	0.285397	0.278794
GOTERM_MF_DIRECT	GO:0005229~intracellular calcium activated chloride channel activity	5	0.384911	0.0136839	CLCA2, CLCA1, NMUR2, CLCA4, ANO3	1017	18	18976	5.183	1	0.336265	0.328485
GOTERM_MF_DIRECT	GO:0032052~bile acid binding	4	0.307929	0.0138309	AKR1C1, AKR1C3, AKR1C2, AKR1C4	1017	10	18976	7.46352	1	0.336265	0.328485
GOTERM_MF_DIRECT	GO:0031720~haptoglobin binding	4	0.307929	0.0138309	HBG2, HBE1, HBB, HBA2	1017	10	18976	7.46352	1	0.336265	0.328485
GOTERM_MF_DIRECT	GO:0003777~microtubule motor activity	9	0.692841	0.0142023	KIF18B, KIFC1, KIF4A, STARD9, KIF14, KIF23, KIF2C, KIF20A, KIF6	1017	60	18976	2.79882	1	0.338248	0.330422
GOTERM_MF_DIRECT	GO:0097643~amylin receptor activity	3	0.230947	0.0159841	RAMP2, RAMP3, RAMP1	1017	4	18976	13.9941	1	0.365753	0.357291
GOTERM_MF_DIRECT	GO:0035410~dihydrotestosterone 17-beta-dehydrogenase activity	3	0.230947	0.0159841	AKR1C1, AKR1C3, AKR1C4	1017	4	18976	13.9941	1	0.365753	0.357291
GOTERM_MF_DIRECT	GO:0043395~heparan sulfate proteoglycan binding	5	0.384911	0.0166133	SEMA5A, HPSE2, FST, AZU1, HRG	1017	19	18976	4.91021	1	0.372576	0.363956
GOTERM_MF_DIRECT	GO:0005515~protein binding	710	54.6574	0.0169207	FRMPD2, SCX, C4BPA, FZD10, CLDN2, RXFP1, LIPC, CREB3L3, SOX17, PPP4R4, DPYSL2, HOXA1, SPANXB1, GTSE1, PRSS2, PKNOX2, SDS, RFX2, LGALS14, CEL, BHLHA15, DKK2, GPR162, FAM133A, ACE2, SLC5A8, HOXB9, RFX6, MTHFD2, TFR2, LGALS13, ANOS1, SPARCL1, PIH1D2, CLPSL2, ANKK1, SPANXA2, PARPBP, CDCA3, CDCA5, CRABP1, GATA6, GATA5, LYPD2, IL20RB, NCAPG, CDCA8, CFP, SLC30A10, SKA3, NCAPH, SKA1, MTMR7, ACMSD, ADH4, …	1017	12657	18976	1.04667	1	0.372576	0.363956
GOTERM_MF_DIRECT	GO:0043177~organic acid binding	4	0.307929	0.018271	HBG2, HBE1, HBB, HBA2	1017	11	18976	6.78502	1	0.394857	0.385722
GOTERM_MF_DIRECT	GO:0004181~metallocarboxypeptidase activity	6	0.461894	0.0232152	CPA3, ACE2, CPB2, AGBL2, CPE, CPN1	1017	31	18976	3.61138	1	0.491256	0.47989
GOTERM_MF_DIRECT	GO:0016209~antioxidant activity	5	0.384911	0.0235735	APOM, ALB, HP, S100A9, MT3	1017	21	18976	4.44257	1	0.491256	0.47989
GOTERM_MF_DIRECT	GO:0048018~receptor agonist activity	9	0.692841	0.0241309	GREM1, GREM2, NRG3, WNT3A, EGF, TAC4, CTSG, NTS, HBEGF	1017	66	18976	2.54438	1	0.494049	0.482618
GOTERM_MF_DIRECT	GO:0050840~extracellular matrix binding	6	0.461894	0.0263384	DMBT1, ELN, SPOCK2, SPARCL1, CLEC14A, THSD1	1017	32	18976	3.49853	1	0.529948	0.517687
GOTERM_MF_DIRECT	GO:0016595~glutamate binding	4	0.307929	0.0292429	GCLC, GRM7, SLC1A1, GRIN2D	1017	13	18976	5.74117	1	0.559451	0.546507
GOTERM_MF_DIRECT	GO:0070492~oligosaccharide binding	4	0.307929	0.0292429	SELP, REG3A, COLEC11, SELE	1017	13	18976	5.74117	1	0.559451	0.546507
GOTERM_MF_DIRECT	GO:0039706~co-receptor binding	4	0.307929	0.0292429	WNT3A, TFR2, LRRK2, DKK2	1017	13	18976	5.74117	1	0.559451	0.546507
GOTERM_MF_DIRECT	GO:0008528~G-protein coupled peptide receptor activity	7	0.538876	0.0317868	GLP1R, CX3CR1, VIPR1, CALCRL, NPR1, SCTR, RXFP1	1017	45	18976	2.90248	1	0.584643	0.571116
GOTERM_MF_DIRECT	GO:0030020~extracellular matrix structural constituent conferring tensile strength	7	0.538876	0.0317868	COL2A1, COL25A1, COL4A3, COL11A2, COL21A1, COL6A6, COL6A5	1017	45	18976	2.90248	1	0.584643	0.571116
GOTERM_MF_DIRECT	GO:0022848~acetylcholine-gated cation-selective channel activity	5	0.384911	0.0320627	CHRNA3, CHRNA5, CHRNA9, HTR3A, HTR3B	1017	23	18976	4.05626	1	0.584643	0.571116
GOTERM_MF_DIRECT	GO:0008194~UDP-glycosyltransferase activity	6	0.461894	0.0333571	UGT2B11, UGT2B15, UGT2B4, UGT3A1, B3GALT5, UGT1A6	1017	34	18976	3.29273	1	0.589814	0.576168
GOTERM_MF_DIRECT	GO:0008395~steroid hydroxylase activity	6	0.461894	0.0333571	CYP2A7, CYP2W1, CYP2A6, CYP2B6, CYP3A5, CYP3A7	1017	34	18976	3.29273	1	0.589814	0.576168
GOTERM_MF_DIRECT	GO:0031404~chloride ion binding	4	0.307929	0.0357705	AMY1A, AMY1B, AMY1C, LCN1	1017	14	18976	5.33109	1	0.594613	0.580856
GOTERM_MF_DIRECT	GO:0052650~NADP-retinol dehydrogenase activity	4	0.307929	0.0357705	AKR1B10, RDH10, AKR1B15, AKR1C3	1017	14	18976	5.33109	1	0.594613	0.580856
GOTERM_MF_DIRECT	GO:0019841~retinol binding	4	0.307929	0.0357705	ADH4, C8G, RBP2, CRABP1	1017	14	18976	5.33109	1	0.594613	0.580856
GOTERM_MF_DIRECT	GO:0019957~C-C chemokine binding	5	0.384911	0.0368951	CX3CR1, ZFP36, CXCR2, CCR6, ACKR1	1017	24	18976	3.88725	1	0.594613	0.580856
GOTERM_MF_DIRECT	GO:0001848~complement binding	3	0.230947	0.0371952	CR2, C8G, C8A	1017	6	18976	9.3294	1	0.594613	0.580856
GOTERM_MF_DIRECT	GO:0005503~all-trans retinal binding	3	0.230947	0.0371952	ADH4, CYP2W1, OPN3	1017	6	18976	9.3294	1	0.594613	0.580856
GOTERM_MF_DIRECT	GO:0031721~hemoglobin alpha binding	3	0.230947	0.0371952	HBG2, HBE1, HBB	1017	6	18976	9.3294	1	0.594613	0.580856
GOTERM_MF_DIRECT	GO:0030170~pyridoxal phosphate binding	8	0.615858	0.0404586	SDS, GLDC, CBS, GPT2, HDC, KYNU, ALB, ETNPPL	1017	60	18976	2.48784	1	0.638043	0.623281
GOTERM_MF_DIRECT	GO:0030280~structural constituent of epidermis	6	0.461894	0.0414354	SPRR2E, KRT1, KRT79, KRT78, KRT5, SPRR1A	1017	36	18976	3.1098	1	0.644735	0.629818
GOTERM_MF_DIRECT	GO:0070412~R-SMAD binding	5	0.384911	0.0421229	MYOCD, RGCC, FOXH1, FOS, SMAD6	1017	25	18976	3.73176	1	0.646809	0.631844
GOTERM_MF_DIRECT	GO:0016705~oxidoreductase activity, acting on paired donors, with incorporation or reduction of molecular oxygen	8	0.615858	0.0436806	CYP2A7, CYP2W1, CYP2A6, EGLN3, CYP2B6, CYP4F3, CYP4F11, CYP3A5	1017	61	18976	2.44706	1	0.662017	0.6467
GOTERM_MF_DIRECT	GO:0004866~endopeptidase inhibitor activity	7	0.538876	0.0456762	C5, SERPIND1, CPAMD8, SPP2, A2ML1, HRG, KNG1	1017	49	18976	2.66554	1	0.677745	0.662064
GOTERM_MF_DIRECT	GO:0004601~peroxidase activity	6	0.461894	0.0458799	DUOX1, GPX2, HBG2, HBE1, HBB, HBA2	1017	37	18976	3.02575	1	0.677745	0.662064
GOTERM_MF_DIRECT	GO:0005384~manganese ion transmembrane transporter activity	3	0.230947	0.0502523	TRPM2, SLC39A8, SLC30A10	1017	7	18976	7.99663	1	0.714997	0.698454
GOTERM_MF_DIRECT	GO:0003774~motor activity	8	0.615858	0.0506091	DYNC2H1, KIF18B, MYO1A, MYO18B, KIF23, KIF2C, KIF20A, MYO16	1017	63	18976	2.36937	1	0.714997	0.698454
GOTERM_MF_DIRECT	GO:0005344~oxygen transporter activity	4	0.307929	0.0508524	HBG2, HBE1, HBB, HBA2	1017	16	18976	4.6647	1	0.714997	0.698454
GOTERM_MF_DIRECT	GO:0008191~metalloendopeptidase inhibitor activity	4	0.307929	0.0508524	SPOCK2, COL4A3, RARRES1, SPOCK1	1017	16	18976	4.6647	1	0.714997	0.698454
GOTERM_MF_DIRECT	GO:0015267~channel activity	5	0.384911	0.0537639	PANX2, AQP12B, AQP10, STEAP1, AQP1	1017	27	18976	3.45533	1	0.746935	0.729653
GOTERM_MF_DIRECT	GO:0047035~testosterone dehydrogenase (NAD+) activity	3	0.230947	0.0646714	AKR1C3, AKR1C4, HSD17B6	1017	8	18976	6.99705	1	0.847994	0.828375
GOTERM_MF_DIRECT	GO:0005501~retinoid binding	3	0.230947	0.0646714	RBP2, CRABP1, PTGDS	1017	8	18976	6.99705	1	0.847994	0.828375
GOTERM_MF_DIRECT	GO:0005113~patched binding	3	0.230947	0.0646714	CCNB1, CAV1, IHH	1017	8	18976	6.99705	1	0.847994	0.828375
GOTERM_MF_DIRECT	GO:0016812~hydrolase activity, acting on carbon-nitrogen (but not peptide) bonds, in cyclic amides	3	0.230947	0.0646714	AMDHD1, DPYSL2, CD101	1017	8	18976	6.99705	1	0.847994	0.828375
GOTERM_MF_DIRECT	GO:0001758~retinal dehydrogenase activity	3	0.230947	0.0646714	AKR1B10, AKR1C3, AKR1C4	1017	8	18976	6.99705	1	0.847994	0.828375
GOTERM_MF_DIRECT	GO:0004714~transmembrane receptor protein tyrosine kinase activity	7	0.538876	0.0676366	EPHA5, EPHA6, ERBB4, TEK, ROS1, FGFR3, FGFR2	1017	54	18976	2.41873	1	0.877022	0.856731
GOTERM_MF_DIRECT	GO:0030169~low-density lipoprotein particle binding	4	0.307929	0.0685068	CRP, COLEC12, APCS, LIPC	1017	18	18976	4.1464	1	0.878543	0.858217
GOTERM_MF_DIRECT	GO:0000981~RNA polymerase II transcription factor activity, sequence-specific DNA binding	82	6.31255	0.0703296	CSRNP1, ONECUT3, FOXI2, FOXI1, SCX, HOXC13, FOXM1, HOXC11, HOXC10, NR3C2, DACH1, SOX17, CREB3L3, ZIC3, SIX3, MYBL2, HOXA1, PITX2, SOX7, TP63, PKNOX2, FOXH1, RFX2, EBF3, ETV1, HNF1A, BHLHA15, FOS, PAX2, MYCN, HOXB9, PAX8, RFX6, TAL1, ERG, NFIX, MYRF, FOXG1, NR1I2, SHOX2, GATA6, GATA5, BARX1, HOXB13, HOXD10, NPAS3, NEUROD1, GBX2, ALX3, ALX1, HOXC9, RXRG, NKX2-3, ATOH1, HOXC6, EGR1, TFAP2D, EGR3, FO…	1017	1286	18976	1.18975	1	0.892116	0.871476
GOTERM_MF_DIRECT	GO:0015020~glucuronosyltransferase activity	5	0.384911	0.0741388	UGT2B11, UGT2B15, UGT2B4, UGT3A1, UGT1A6	1017	30	18976	3.1098	1	0.930323	0.908799
GOTERM_MF_DIRECT	GO:0030594~neurotransmitter receptor activity	9	0.692841	0.075979	GABRP, CHRNA3, GABRR1, GRIN3B, CHRNA5, CHRNA9, HTR2C, HTR3A, HTR3B	1017	83	18976	2.02324	1	0.941262	0.919484
GOTERM_MF_DIRECT	GO:0008301~DNA binding, bending	4	0.307929	0.0782368	TOP2A, HMGA1, FOXI1, HMGB3	1017	19	18976	3.92817	1	0.941262	0.919484
GOTERM_MF_DIRECT	GO:0008392~arachidonic acid epoxygenase activity	4	0.307929	0.0782368	CYP2A7, CYP2A6, CYP2B6, CYP4F3	1017	19	18976	3.92817	1	0.941262	0.919484
GOTERM_MF_DIRECT	GO:0030414~peptidase inhibitor activity	4	0.307929	0.0782368	ANOS1, PI15, A2ML1, UMODL1	1017	19	18976	3.92817	1	0.941262	0.919484
GOTERM_MF_DIRECT	GO:0004556~alpha-amylase activity	3	0.230947	0.0802693	AMY1A, AMY1B, AMY1C	1017	9	18976	6.2196	1	0.946205	0.924314
GOTERM_MF_DIRECT	GO:0010997~anaphase-promoting complex binding	3	0.230947	0.0802693	CDC20, UBE2S, PLK1	1017	9	18976	6.2196	1	0.946205	0.924314
GOTERM_MF_DIRECT	GO:0036094~small molecule binding	5	0.384911	0.0816831	OBP2A, PAEP, LCN1, PTGDS, LCN6	1017	31	18976	3.00948	1	0.953241	0.931187
GOTERM_MF_DIRECT	GO:0044325~ion channel binding	13	1.00077	0.0855153	LRRC26, ACTN3, CAV3, KCNC2, KCND3, ACTN2, CAV1, LRRK2, RIMS2, CDH5, RIMS1, FGF12, SCN4B	1017	144	18976	1.68448	1	0.986377	0.963556
GOTERM_MF_DIRECT	GO:0042802~identical protein binding	107	8.23711	0.0862129	SH3GL3, HJURP, MSI1, DEFB1, CLDN2, AQP1, TGM1, CREB3L3, DPYSL2, TNFSF11, OIP5, HOXA1, PITX2, TP63, CCDC153, ACTN3, ACTN2, USP2, HNF1A, BHLHA15, ACE2, RHCG, NECAB2, NECAB1, REG3A, MAOB, SLC1A1, STC1, ADRB2, SCUBE1, ZMAT4, APOH, DRD2, FAM83A, WNT3A, CAV1, PLK1, PYCR1, GDF6, SMAD6, NDC80, GJB2, UCK2, TRPV6, DMRTC2, ALB, MKRN3, FGFR3, FGFR2, TP73, ROBO2, TRIM72, MSTN, DPYS, LRRK2, SLC2A1, HTR2C, MCM1…	1017	1737	18976	1.14939	1	0.986377	0.963556
GOTERM_MF_DIRECT	GO:0004745~retinol dehydrogenase activity	4	0.307929	0.0885304	ADH4, RDH10, AKR1C3, HSD17B6	1017	20	18976	3.73176	1	1	0.97705
GOTERM_MF_DIRECT	GO:0016538~cyclin-dependent protein serine/threonine kinase regulator activity	5	0.384911	0.0895895	CCNA2, CCNB2, CCNB1, CCNE1, CKS1B	1017	32	18976	2.91544	1	1	0.97705
GOTERM_MF_DIRECT	GO:0001664~G-protein coupled receptor binding	8	0.615858	0.0899914	TUB, PYY, MARCO, NPW, PPY, S1PR1, GHRL, RSPO1	1017	72	18976	2.0732	1	1	0.97705
GOTERM_MF_DIRECT	GO:0008401~retinoic acid 4-hydroxylase activity	3	0.230947	0.0968789	CYP2W1, CYP3A5, CYP3A7	1017	10	18976	5.59764	1	1	0.977702

## Sheet: Table S7
Sample	TMB	Group	TPM
TCGA-49-AARR	2	PTPRT-H	15.1003
TCGA-93-A4JN	71	PTPRT-H	7.44982
TCGA-55-8513	6	PTPRT-H	5.86997
TCGA-91-6840	124	PTPRT-H	5.85007
TCGA-44-6148	13	PTPRT-H	5.78995
TCGA-55-8512	34	PTPRT-H	5.70983
TCGA-38-4630	111	PTPRT-H	5.17989
TCGA-NJ-A55A	97	PTPRT-H	4.94993
TCGA-55-8204	190	PTPRT-H	3.86998
TCGA-67-6215	101	PTPRT-H	3.84005
TCGA-55-A48X	358	PTPRT-H	3.75006
TCGA-91-6849	106	PTPRT-H	3.67007
TCGA-62-A46Y	35	PTPRT-H	3.37005
TCGA-NJ-A7XG	27	PTPRT-H	3.37005
TCGA-55-5899	386	PTPRT-H	3.25004
TCGA-67-4679	260	PTPRT-H	3.09993
TCGA-91-8499	277	PTPRT-H	3.09993
TCGA-44-6147	197	PTPRT-H	2.81336
TCGA-55-7816	2	PTPRT-H	2.74
TCGA-93-A4JO	53	PTPRT-H	2.70995
TCGA-55-6982	207	PTPRT-H	2.55007
TCGA-55-7573	50	PTPRT-H	2.51007
TCGA-97-7938	360	PTPRT-H	2.51007
TCGA-97-A4M5	142	PTPRT-H	2.42992
TCGA-75-7030	15	PTPRT-H	2.31993
TCGA-99-8025	435	PTPRT-H	2.31993
TCGA-44-7660	655	PTPRT-H	2.30997
TCGA-55-8097	98	PTPRT-H	2.30006
TCGA-05-4430	259	PTPRT-H	2.23993
TCGA-MP-A4TJ	84	PTPRT-H	2.21999
TCGA-97-7552	35	PTPRT-H	2.14999
TCGA-44-7670	1988	PTPRT-H	2.14002
TCGA-44-8117	670	PTPRT-H	2.10996
TCGA-97-8552	23	PTPRT-H	2.10996
TCGA-50-5942	59	PTPRT-H	2.09001
TCGA-91-6835	79	PTPRT-H	2.03001
TCGA-05-4244	187	PTPRT-H	1.99001
TCGA-75-7025	31	PTPRT-H	1.92006
TCGA-55-6983	105	PTPRT-H	1.90996
TCGA-50-5935	90	PTPRT-H	1.88994
TCGA-05-4424	665	PTPRT-H	1.86999
TCGA-44-7659	272	PTPRT-H	1.86999
TCGA-50-5933	483	PTPRT-H	1.84999
TCGA-44-3396	358	PTPRT-H	1.79004
TCGA-86-8076	64	PTPRT-H	1.67998
TCGA-55-8621	68	PTPRT-H	1.66999
TCGA-97-A4M7	271	PTPRT-H	1.66006
TCGA-97-7546	248	PTPRT-H	1.64003
TCGA-50-6595	94	PTPRT-H	1.57002
TCGA-97-7554	407	PTPRT-H	1.53003
TCGA-55-6981	198	PTPRT-H	1.46004
TCGA-44-4112	845	PTPRT-H	1.38666
TCGA-44-2655	163	PTPRT-H	1.37999
TCGA-55-8091	29	PTPRT-H	1.37999
TCGA-50-6593	281	PTPRT-H	1.36997
TCGA-99-7458	439	PTPRT-H	1.36997
TCGA-69-8254	74	PTPRT-H	1.32999
TCGA-55-6986	22	PTPRT-H	1.31003
TCGA-97-7941	86	PTPRT-H	1.28003
TCGA-86-8281	225	PTPRT-H	1.25002
TCGA-75-5126	580	PTPRT-H	1.22997
TCGA-86-8668	33	PTPRT-H	1.22003
TCGA-91-A4BD	16	PTPRT-H	1.16997
TCGA-44-6776	368	PTPRT-H	1.13
TCGA-78-7158	246	PTPRT-H	1.09999
TCGA-38-A44F	11	PTPRT-H	1.09004
TCGA-49-AARO	534	PTPRT-H	1.05998
TCGA-50-8460	30	PTPRT-H	1.05998
TCGA-L9-A743	116	PTPRT-H	1.05998
TCGA-44-7671	395	PTPRT-H	1.05003
TCGA-55-7724	214	PTPRT-H	1.02997
TCGA-78-8655	94	PTPRT-H	0.999971
TCGA-55-8207	276	PTPRT-H	0.969971
TCGA-44-5643	223	PTPRT-H	0.959994
TCGA-44-5645	71	PTPRT-H	0.949989
TCGA-91-8497	38	PTPRT-H	0.920017
TCGA-55-7725	114	PTPRT-H	0.909986
TCGA-91-6836	451	PTPRT-H	0.890002
TCGA-64-1681	76	PTPRT-H	0.879991
TCGA-75-5146	169	PTPRT-H	0.879991
TCGA-55-6984	32	PTPRT-H	0.869973
TCGA-49-6744	220	PTPRT-H	0.829988
TCGA-86-7714	68	PTPRT-H	0.829988
TCGA-55-6985	432	PTPRT-H	0.789973
TCGA-55-7727	217	PTPRT-H	0.780003
TCGA-97-7553	42	PTPRT-H	0.769999
TCGA-86-8280	43	PTPRT-H	0.750008
TCGA-55-8616	427	PTPRT-H	0.729978
TCGA-55-7907	1047	PTPRT-H	0.700007
TCGA-50-8459	76	PTPRT-H	0.69002
TCGA-55-8619	20	PTPRT-H	0.69002
TCGA-67-3774	93	PTPRT-H	0.69002
TCGA-86-8279	450	PTPRT-H	0.670007
TCGA-05-4426	44	PTPRT-H	0.649987
TCGA-55-8614	203	PTPRT-H	0.620015
TCGA-95-A4VN	415	PTPRT-H	0.609981
TCGA-44-6775	121	PTPRT-H	0.600014
TCGA-64-1680	55	PTPRT-H	0.579996
TCGA-91-6847	67	PTPRT-H	0.579996
TCGA-55-6979	522	PTPRT-H	0.570015
TCGA-49-AAR4	524	PTPRT-H	0.560011
TCGA-55-6543	23	PTPRT-H	0.560011
TCGA-05-4434	44	PTPRT-H	0.54
TCGA-69-7974	476	PTPRT-H	0.54
TCGA-55-8208	313	PTPRT-H	0.520016
TCGA-95-7947	468	PTPRT-H	0.520016
TCGA-97-8176	135	PTPRT-H	0.520016
TCGA-05-4410	1003	PTPRT-H	0.510002
TCGA-NJ-A4YF	539	PTPRT-H	0.510002
TCGA-80-5607	111	PTPRT-H	0.500006
TCGA-86-A4P7	65	PTPRT-H	0.500006
TCGA-93-7348	200	PTPRT-H	0.500006
TCGA-L9-A443	233	PTPRT-H	0.500006
TCGA-44-2666	72	PTPRT-H	0.49666
TCGA-83-5908	210	PTPRT-H	0.47
TCGA-50-6673	83	PTPRT-H	0.45
TCGA-55-6972	259	PTPRT-H	0.45
TCGA-78-7162	73	PTPRT-H	0.45
TCGA-50-5055	21	PTPRT-H	0.440015
TCGA-J2-8192	69	PTPRT-H	0.440015
TCGA-67-6217	176	PTPRT-H	0.420002
TCGA-J2-8194	142	PTPRT-H	0.420002
TCGA-55-7284	40	PTPRT-H	0.409997
TCGA-55-6968	456	PTPRT-H	0.389989
TCGA-97-A4M2	26	PTPRT-H	0.389989
TCGA-NJ-A55R	229	PTPRT-H	0.38001
TCGA-55-6969	427	PTPRT-H	0.370002
TCGA-78-7540	222	PTPRT-H	0.370002
TCGA-MP-A4SY	157	PTPRT-H	0.370002
TCGA-49-AARN	686	PTPRT-H	0.360007
TCGA-69-7979	1303	PTPRT-H	0.360007
TCGA-62-A470	105	PTPRT-H	0.34999
TCGA-38-7271	87	PTPRT-H	0.33999
TCGA-73-4675	62	PTPRT-H	0.33999
TCGA-78-7167	100	PTPRT-H	0.33999
TCGA-44-6778	687	PTPRT-H	0.329999
TCGA-53-7626	1034	PTPRT-H	0.31999
TCGA-93-A4JP	54	PTPRT-H	0.310003
TCGA-S2-AA1A	103	PTPRT-H	0.310003
TCGA-MP-A4SV	294	PTPRT-H	0.299993
TCGA-44-7672	306	PTPRT-H	0.290002
TCGA-50-8457	53	PTPRT-H	0.290002
TCGA-55-6970	174	PTPRT-H	0.290002
TCGA-44-2657	709	PTPRT-H	0.279992
TCGA-44-7669	829	PTPRT-H	0.270007
TCGA-99-8028	390	PTPRT-H	0.270007
TCGA-J2-A4AG	81	PTPRT-H	0.270007
TCGA-55-6978	53	PTPRT-H	0.259996
TCGA-MP-A4T4	354	PTPRT-H	0.259996
TCGA-38-4627	29	PTPRT-H	0.250007
TCGA-55-7283	416	PTPRT-H	0.250007
TCGA-75-6211	337	PTPRT-H	0.250007
TCGA-75-6212	21	PTPRT-H	0.250007
TCGA-38-6178	66	PTPRT-H	0.239999
TCGA-44-2661	68	PTPRT-H	0.239999
TCGA-55-8511	511	PTPRT-H	0.239999
TCGA-69-A59K	432	PTPRT-H	0.239999
TCGA-86-8073	1324	PTPRT-H	0.239999
TCGA-55-6712	128	PTPRT-H	0.230006
TCGA-67-6216	39	PTPRT-H	0.230006
TCGA-86-7954	185	PTPRT-H	0.230006
TCGA-J2-A4AE	41	PTPRT-H	0.230006
TCGA-44-6145	575	PTPRT-H	0.219997
TCGA-49-6745	124	PTPRT-H	0.219997
TCGA-55-7574	486	PTPRT-H	0.219997
TCGA-93-7347	106	PTPRT-H	0.219997
TCGA-93-8067	444	PTPRT-H	0.219997
TCGA-95-7948	143	PTPRT-H	0.219997
TCGA-97-A4LX	146	PTPRT-H	0.219997
TCGA-55-7227	146	PTPRT-H	0.209998
TCGA-55-8090	77	PTPRT-H	0.209998
TCGA-73-7499	64	PTPRT-H	0.209998
TCGA-05-5429	34	PTPRT-H	0.200005
TCGA-55-A48Z	43	PTPRT-H	0.200005
TCGA-86-8074	63	PTPRT-H	0.200005
TCGA-95-7562	388	PTPRT-H	0.200005
TCGA-MP-A4TD	70	PTPRT-H	0.200005
TCGA-50-5944	53	PTPRT-H	0.189994
TCGA-62-8398	73	PTPRT-H	0.189994
TCGA-69-7763	65	PTPRT-H	0.189994
TCGA-78-7147	302	PTPRT-H	0.189994
TCGA-95-8039	86	PTPRT-H	0.189994
TCGA-05-4433	32	PTPRT-H	0.180005
TCGA-49-AAQV	67	PTPRT-H	0.180005
TCGA-50-5941	363	PTPRT-H	0.180005
TCGA-55-6987	211	PTPRT-H	0.180005
TCGA-55-8206	27	PTPRT-H	0.180005
TCGA-44-3919	101	PTPRT-H	0.170004
TCGA-49-AARE	1184	PTPRT-H	0.170004
TCGA-MP-A4T7	125	PTPRT-H	0.170004
TCGA-MP-A4T9	29	PTPRT-H	0.170004
TCGA-05-4405	360	PTPRT-H	0.159996
TCGA-50-5045	290	PTPRT-H	0.159996
TCGA-78-7152	179	PTPRT-H	0.159996
TCGA-78-7160	49	PTPRT-H	0.159996
TCGA-38-4626	239	PTPRT-H	0.149998
TCGA-62-A46R	168	PTPRT-H	0.149998
TCGA-86-8671	33	PTPRT-H	0.149998
TCGA-91-6848	555	PTPRT-H	0.149998
TCGA-91-7771	184	PTPRT-H	0.149998
TCGA-O1-A52J	150	PTPRT-H	0.149998
TCGA-55-1594	165	PTPRT-H	0.140003
TCGA-55-7911	205	PTPRT-H	0.140003
TCGA-69-7978	537	PTPRT-H	0.140003
TCGA-73-4659	187	PTPRT-H	0.140003
TCGA-78-7149	136	PTPRT-H	0.140003
TCGA-78-7537	133	PTPRT-H	0.140003
TCGA-91-6830	237	PTPRT-H	0.140003
TCGA-97-8172	245	PTPRT-H	0.140003
TCGA-MP-A4TF	374	PTPRT-H	0.140003
TCGA-50-5049	739	PTPRT-H	0.129996
TCGA-67-3771	931	PTPRT-H	0.129996
TCGA-69-8253	129	PTPRT-H	0.129996
TCGA-73-4676	83	PTPRT-H	0.129996
TCGA-86-7701	366	PTPRT-H	0.129996
TCGA-86-7953	48	PTPRT-H	0.129996
TCGA-86-8278	93	PTPRT-H	0.129996
TCGA-MP-A4TK	312	PTPRT-H	0.129996
TCGA-49-6742	229	PTPRT-H	0.120002
TCGA-55-1596	171	PTPRT-H	0.120002
TCGA-55-8506	1565	PTPRT-H	0.120002
TCGA-64-5778	423	PTPRT-H	0.120002
TCGA-97-A4M1	39	PTPRT-H	0.120002
TCGA-97-A4M6	29	PTPRT-H	0.120002
TCGA-MP-A4TI	204	PTPRT-H	0.120002
TCGA-05-4402	117	PTPRT-H	0.109998
TCGA-44-6777	667	PTPRT-H	0.109998
TCGA-49-4512	38	PTPRT-H	0.109998
TCGA-50-5936	106	PTPRT-H	0.109998
TCGA-55-6971	201	PTPRT-H	0.109998
TCGA-73-4662	201	PTPRT-H	0.109998
TCGA-35-3615	102	PTPRT-H	0.0999981
TCGA-44-8120	535	PTPRT-H	0.0999981
TCGA-49-AAR0	121	PTPRT-H	0.0999981
TCGA-55-1592	485	PTPRT-H	0.0999981
TCGA-55-6980	30	PTPRT-H	0.0999981
TCGA-55-8514	245	PTPRT-H	0.0999981
TCGA-93-A4JQ	103	PTPRT-H	0.0999981
TCGA-95-8494	88	PTPRT-H	0.0999981
TCGA-J2-A4AD	295	PTPRT-H	0.0999981
TCGA-MN-A4N5	398	PTPRT-H	0.0999981
TCGA-NJ-A4YI	391	PTPRT-H	0.0999981
TCGA-05-4403	124	PTPRT-H	0.0899993
TCGA-05-5425	534	PTPRT-H	0.0899993
TCGA-44-3398	337	PTPRT-H	0.0899993
TCGA-44-A47G	77	PTPRT-H	0.0899993
TCGA-44-A4SU	132	PTPRT-H	0.0899993
TCGA-50-5044	121	PTPRT-H	0.0899993
TCGA-50-5939	74	PTPRT-H	0.0899993
TCGA-55-8510	271	PTPRT-H	0.0899993
TCGA-62-8394	117	PTPRT-H	0.0899993
TCGA-64-1677	192	PTPRT-H	0.0899993
TCGA-67-3772	60	PTPRT-H	0.0899993
TCGA-69-7760	63	PTPRT-H	0.0899993
TCGA-69-7980	723	PTPRT-H	0.0899993
TCGA-73-4677	223	PTPRT-H	0.0899993
TCGA-75-7027	210	PTPRT-H	0.0899993
TCGA-95-7567	827	PTPRT-H	0.0899993
TCGA-97-7547	158	PTPRT-H	0.0899993
TCGA-MP-A4TH	107	PTPRT-H	0.0899993
TCGA-44-2662	363	PTPRT-L	0.0800019
TCGA-49-4488	267	PTPRT-L	0.0800019
TCGA-49-4510	57	PTPRT-L	0.0800019
TCGA-49-4514	290	PTPRT-L	0.0800019
TCGA-50-5930	1018	PTPRT-L	0.0800019
TCGA-55-6642	120	PTPRT-L	0.0800019
TCGA-55-7281	859	PTPRT-L	0.0800019
TCGA-55-8085	221	PTPRT-L	0.0800019
TCGA-55-8087	33	PTPRT-L	0.0800019
TCGA-55-8203	381	PTPRT-L	0.0800019
TCGA-62-8399	460	PTPRT-L	0.0800019
TCGA-69-7761	29	PTPRT-L	0.0800019
TCGA-69-7765	543	PTPRT-L	0.0800019
TCGA-75-5147	39	PTPRT-L	0.0800019
TCGA-78-7154	200	PTPRT-L	0.0800019
TCGA-78-8660	221	PTPRT-L	0.0800019
TCGA-95-7039	1193	PTPRT-L	0.0800019
TCGA-95-A4VK	221	PTPRT-L	0.0800019
TCGA-97-A4M0	345	PTPRT-L	0.0800019
TCGA-MP-A4SW	58	PTPRT-L	0.0800019
TCGA-44-2665	76	PTPRT-L	0.0766682
TCGA-05-4384	117	PTPRT-L	0.0700018
TCGA-05-4396	1271	PTPRT-L	0.0700018
TCGA-49-4505	186	PTPRT-L	0.0700018
TCGA-55-7570	697	PTPRT-L	0.0700018
TCGA-71-6725	50	PTPRT-L	0.0700018
TCGA-71-8520	79	PTPRT-L	0.0700018
TCGA-73-4670	322	PTPRT-L	0.0700018
TCGA-75-6205	47	PTPRT-L	0.0700018
TCGA-05-4250	310	PTPRT-L	0.060002
TCGA-05-5715	103	PTPRT-L	0.060002
TCGA-38-4632	496	PTPRT-L	0.060002
TCGA-50-5072	154	PTPRT-L	0.060002
TCGA-50-5946	1170	PTPRT-L	0.060002
TCGA-55-8507	867	PTPRT-L	0.060002
TCGA-62-8395	73	PTPRT-L	0.060002
TCGA-75-6206	81	PTPRT-L	0.060002
TCGA-78-7148	212	PTPRT-L	0.060002
TCGA-78-7542	325	PTPRT-L	0.060002
TCGA-78-8640	638	PTPRT-L	0.060002
TCGA-95-A4VP	109	PTPRT-L	0.060002
TCGA-99-AA5R	54	PTPRT-L	0.060002
TCGA-44-6146	75	PTPRT-L	0.0566663
TCGA-05-4398	662	PTPRT-L	0.0499985
TCGA-05-4420	252	PTPRT-L	0.0499985
TCGA-05-5423	135	PTPRT-L	0.0499985
TCGA-44-6774	551	PTPRT-L	0.0499985
TCGA-49-4487	341	PTPRT-L	0.0499985
TCGA-49-4490	48	PTPRT-L	0.0499985
TCGA-49-4501	48	PTPRT-L	0.0499985
TCGA-49-6761	278	PTPRT-L	0.0499985
TCGA-50-5931	276	PTPRT-L	0.0499985
TCGA-55-8205	468	PTPRT-L	0.0499985
TCGA-55-A57B	39	PTPRT-L	0.0499985
TCGA-73-7498	96	PTPRT-L	0.0499985
TCGA-75-6207	60	PTPRT-L	0.0499985
TCGA-78-7163	49	PTPRT-L	0.0499985
TCGA-80-5608	339	PTPRT-L	0.0499985
TCGA-86-8055	42	PTPRT-L	0.0499985
TCGA-86-8358	943	PTPRT-L	0.0499985
TCGA-91-8496	32	PTPRT-L	0.0499985
TCGA-97-8177	32	PTPRT-L	0.0499985
TCGA-99-8032	364	PTPRT-L	0.0499985
TCGA-L9-A5IP	254	PTPRT-L	0.0499985
TCGA-MP-A4T6	58	PTPRT-L	0.0499985
TCGA-NJ-A4YQ	990	PTPRT-L	0.0499985
TCGA-05-4417	280	PTPRT-L	0.0400009
TCGA-44-2668	630	PTPRT-L	0.0400009
TCGA-44-A47B	40	PTPRT-L	0.0400009
TCGA-50-5051	103	PTPRT-L	0.0400009
TCGA-55-7914	160	PTPRT-L	0.0400009
TCGA-55-8089	1071	PTPRT-L	0.0400009
TCGA-55-8092	481	PTPRT-L	0.0400009
TCGA-55-8620	430	PTPRT-L	0.0400009
TCGA-55-A4DG	623	PTPRT-L	0.0400009
TCGA-62-A46S	109	PTPRT-L	0.0400009
TCGA-78-7161	171	PTPRT-L	0.0400009
TCGA-86-8585	525	PTPRT-L	0.0400009
TCGA-97-8174	155	PTPRT-L	0.0400009
TCGA-L4-A4E5	292	PTPRT-L	0.0400009
TCGA-L9-A8F4	683	PTPRT-L	0.0400009
TCGA-NJ-A55O	123	PTPRT-L	0.0400009
TCGA-44-2656	1491	PTPRT-L	0.0300004
TCGA-44-2659	770	PTPRT-L	0.0299997
TCGA-44-A479	279	PTPRT-L	0.0299997
TCGA-50-5068	86	PTPRT-L	0.0299997
TCGA-55-7728	85	PTPRT-L	0.0299997
TCGA-55-8299	363	PTPRT-L	0.0299997
TCGA-55-8505	28	PTPRT-L	0.0299997
TCGA-64-1679	476	PTPRT-L	0.0299997
TCGA-69-7973	235	PTPRT-L	0.0299997
TCGA-73-4658	315	PTPRT-L	0.0299997
TCGA-75-6214	639	PTPRT-L	0.0299997
TCGA-78-7166	192	PTPRT-L	0.0299997
TCGA-86-8054	199	PTPRT-L	0.0299997
TCGA-86-8075	48	PTPRT-L	0.0299997
TCGA-86-A456	325	PTPRT-L	0.0299997
TCGA-91-6831	257	PTPRT-L	0.0299997
TCGA-97-8179	150	PTPRT-L	0.0299997
TCGA-97-A4M3	190	PTPRT-L	0.0299997
TCGA-L4-A4E6	10	PTPRT-L	0.0299997
TCGA-MN-A4N1	404	PTPRT-L	0.0299997
TCGA-44-3918	1726	PTPRT-L	0.0266672
TCGA-38-4625	527	PTPRT-L	0.0249993
TCGA-05-4418	240	PTPRT-L	0.0199995
TCGA-05-4432	526	PTPRT-L	0.0199995
TCGA-05-5420	82	PTPRT-L	0.0199995
TCGA-35-4122	287	PTPRT-L	0.0199995
TCGA-50-7109	235	PTPRT-L	0.0199995
TCGA-55-7994	1376	PTPRT-L	0.0199995
TCGA-55-8302	612	PTPRT-L	0.0199995
TCGA-55-A493	233	PTPRT-L	0.0199995
TCGA-55-A494	208	PTPRT-L	0.0199995
TCGA-62-A46O	781	PTPRT-L	0.0199995
TCGA-62-A46P	252	PTPRT-L	0.0199995
TCGA-62-A46U	39	PTPRT-L	0.0199995
TCGA-62-A471	86	PTPRT-L	0.0199995
TCGA-67-3770	185	PTPRT-L	0.0199995
TCGA-69-7764	78	PTPRT-L	0.0199995
TCGA-75-5125	162	PTPRT-L	0.0199995
TCGA-78-7150	362	PTPRT-L	0.0199995
TCGA-78-7153	114	PTPRT-L	0.0199995
TCGA-78-8648	14	PTPRT-L	0.0199995
TCGA-78-8662	989	PTPRT-L	0.0199995
TCGA-86-8359	143	PTPRT-L	0.0199995
TCGA-86-A4JF	1214	PTPRT-L	0.0199995
TCGA-97-8171	56	PTPRT-L	0.0199995
TCGA-97-8175	27	PTPRT-L	0.0199995
TCGA-97-8547	53	PTPRT-L	0.0199995
TCGA-99-8033	163	PTPRT-L	0.0199995
TCGA-L9-A7SV	1379	PTPRT-L	0.0199995
TCGA-MP-A4T8	107	PTPRT-L	0.0199995
TCGA-NJ-A4YG	131	PTPRT-L	0.0199995
TCGA-44-3917	197	PTPRT-L	0.0149999
TCGA-05-4395	228	PTPRT-L	0.00999964
TCGA-05-4397	733	PTPRT-L	0.00999964
TCGA-05-4415	183	PTPRT-L	0.00999964
TCGA-05-4425	40	PTPRT-L	0.00999964
TCGA-35-4123	243	PTPRT-L	0.00999964
TCGA-35-5375	382	PTPRT-L	0.00999964
TCGA-38-4631	677	PTPRT-L	0.00999964
TCGA-44-5644	1770	PTPRT-L	0.00999964
TCGA-44-6144	391	PTPRT-L	0.00999964
TCGA-44-7661	537	PTPRT-L	0.00999964
TCGA-44-8119	568	PTPRT-L	0.00999964
TCGA-44-A4SS	441	PTPRT-L	0.00999964
TCGA-49-4494	169	PTPRT-L	0.00999964
TCGA-49-4506	115	PTPRT-L	0.00999964
TCGA-49-6743	685	PTPRT-L	0.00999964
TCGA-49-AAR2	359	PTPRT-L	0.00999964
TCGA-49-AAR3	128	PTPRT-L	0.00999964
TCGA-50-5932	69	PTPRT-L	0.00999964
TCGA-50-6591	56	PTPRT-L	0.00999964
TCGA-50-6597	52	PTPRT-L	0.00999964
TCGA-53-7813	142	PTPRT-L	0.00999964
TCGA-53-A4EZ	444	PTPRT-L	0.00999964
TCGA-55-6975	83	PTPRT-L	0.00999964
TCGA-55-7576	718	PTPRT-L	0.00999964
TCGA-55-7726	108	PTPRT-L	0.00999964
TCGA-55-7815	124	PTPRT-L	0.00999964
TCGA-55-7913	303	PTPRT-L	0.00999964
TCGA-55-8096	132	PTPRT-L	0.00999964
TCGA-55-8301	259	PTPRT-L	0.00999964
TCGA-55-8508	162	PTPRT-L	0.00999964
TCGA-55-A48Y	306	PTPRT-L	0.00999964
TCGA-55-A491	332	PTPRT-L	0.00999964
TCGA-55-A492	255	PTPRT-L	0.00999964
TCGA-62-A472	53	PTPRT-L	0.00999964
TCGA-64-5774	124	PTPRT-L	0.00999964
TCGA-64-5775	422	PTPRT-L	0.00999964
TCGA-64-5779	318	PTPRT-L	0.00999964
TCGA-64-5815	145	PTPRT-L	0.00999964
TCGA-73-4666	340	PTPRT-L	0.00999964
TCGA-73-4668	478	PTPRT-L	0.00999964
TCGA-73-A9RS	834	PTPRT-L	0.00999964
TCGA-75-6203	11	PTPRT-L	0.00999964
TCGA-78-7145	184	PTPRT-L	0.00999964
TCGA-78-7156	303	PTPRT-L	0.00999964
TCGA-78-7159	299	PTPRT-L	0.00999964
TCGA-78-7220	730	PTPRT-L	0.00999964
TCGA-78-7539	424	PTPRT-L	0.00999964
TCGA-86-6562	51	PTPRT-L	0.00999964
TCGA-86-7711	396	PTPRT-L	0.00999964
TCGA-86-8669	116	PTPRT-L	0.00999964
TCGA-86-8674	265	PTPRT-L	0.00999964
TCGA-91-6828	538	PTPRT-L	0.00999964
TCGA-91-A4BC	399	PTPRT-L	0.00999964
TCGA-97-7937	436	PTPRT-L	0.00999964
TCGA-L9-A444	486	PTPRT-L	0.00999964
TCGA-L9-A50W	31	PTPRT-L	0.00999964
TCGA-MP-A4TE	123	PTPRT-L	0.00999964
TCGA-MP-A5C7	57	PTPRT-L	0.00999964
TCGA-NJ-A4YP	462	PTPRT-L	0.00999964
TCGA-05-4382	1533	PTPRT-L	0
TCGA-05-4389	205	PTPRT-L	0
TCGA-05-4390	511	PTPRT-L	0
TCGA-05-4422	40	PTPRT-L	0
TCGA-05-4427	933	PTPRT-L	0
TCGA-05-5428	340	PTPRT-L	0
TCGA-38-4628	112	PTPRT-L	0
TCGA-38-4629	257	PTPRT-L	0
TCGA-44-6779	91	PTPRT-L	0
TCGA-44-7662	1065	PTPRT-L	0
TCGA-44-7667	845	PTPRT-L	0
TCGA-44-A47A	206	PTPRT-L	0
TCGA-49-4486	142	PTPRT-L	0
TCGA-49-4507	180	PTPRT-L	0
TCGA-49-6767	416	PTPRT-L	0
TCGA-49-AAR9	557	PTPRT-L	0
TCGA-49-AARQ	635	PTPRT-L	0
TCGA-4B-A93V	123	PTPRT-L	0
TCGA-50-5066	599	PTPRT-L	0
TCGA-50-6590	819	PTPRT-L	0
TCGA-50-6592	262	PTPRT-L	0
TCGA-50-6594	482	PTPRT-L	0
TCGA-53-7624	731	PTPRT-L	0
TCGA-55-1595	294	PTPRT-L	0
TCGA-55-7903	136	PTPRT-L	0
TCGA-55-7910	286	PTPRT-L	0
TCGA-55-7995	595	PTPRT-L	0
TCGA-55-8094	394	PTPRT-L	0
TCGA-55-8615	99	PTPRT-L	0
TCGA-55-A490	1177	PTPRT-L	0
TCGA-55-A4DF	665	PTPRT-L	0
TCGA-62-8397	24	PTPRT-L	0
TCGA-62-8402	39	PTPRT-L	0
TCGA-64-1676	531	PTPRT-L	0
TCGA-64-5781	1010	PTPRT-L	0
TCGA-67-3773	96	PTPRT-L	0
TCGA-69-8255	267	PTPRT-L	0
TCGA-75-5122	114	PTPRT-L	0
TCGA-75-7031	184	PTPRT-L	0
TCGA-78-7146	337	PTPRT-L	0
TCGA-78-7155	1398	PTPRT-L	0
TCGA-78-7535	144	PTPRT-L	0
TCGA-78-7536	587	PTPRT-L	0
TCGA-78-7633	146	PTPRT-L	0
TCGA-80-5611	188	PTPRT-L	0
TCGA-86-6851	828	PTPRT-L	0
TCGA-86-7713	296	PTPRT-L	0
TCGA-86-7955	275	PTPRT-L	0
TCGA-86-8672	259	PTPRT-L	0
TCGA-86-8673	437	PTPRT-L	0
TCGA-91-6829	577	PTPRT-L	0
TCGA-95-7043	1012	PTPRT-L	0
TCGA-95-7944	204	PTPRT-L	0
TCGA-MN-A4N4	1332	PTPRT-L	0
TCGA-MP-A4TA	308	PTPRT-L	0
TCGA-MP-A4TC	226	PTPRT-L	0

## Sheet: Table S8
Sample	TNB	Group	TPM
TCGA-05-4244	181	PTPRT-H	1.99001
TCGA-05-4250	260	PTPRT-L	0.060002
TCGA-05-4382	1977	PTPRT-L	0
TCGA-05-4384	122	PTPRT-L	0.0700018
TCGA-05-4389	319	PTPRT-L	0
TCGA-05-4390	374	PTPRT-L	0
TCGA-05-4395	202	PTPRT-L	0.00999964
TCGA-05-4396	473	PTPRT-L	0.0700018
TCGA-05-4397	765	PTPRT-L	0.00999964
TCGA-05-4398	497	PTPRT-L	0.0499985
TCGA-05-4402	217	PTPRT-H	0.109998
TCGA-05-4403	75	PTPRT-H	0.0899993
TCGA-05-4405	356	PTPRT-H	0.159996
TCGA-05-4410	291	PTPRT-H	0.510002
TCGA-05-4415	78	PTPRT-L	0.00999964
TCGA-05-4417	275	PTPRT-L	0.0400009
TCGA-05-4418	80	PTPRT-L	0.0199995
TCGA-05-4420	183	PTPRT-L	0.0499985
TCGA-05-4422	48	PTPRT-L	0
TCGA-05-4424	845	PTPRT-H	1.86999
TCGA-05-4426	56	PTPRT-H	0.649987
TCGA-05-4427	1000	PTPRT-L	0
TCGA-05-4430	157	PTPRT-H	2.23993
TCGA-05-4432	575	PTPRT-L	0.0199995
TCGA-05-4433	75	PTPRT-H	0.180005
TCGA-05-4434	29	PTPRT-H	0.54
TCGA-05-5420	69	PTPRT-L	0.0199995
TCGA-05-5423	148	PTPRT-L	0.0499985
TCGA-05-5425	192	PTPRT-H	0.0899993
TCGA-05-5428	200	PTPRT-L	0
TCGA-05-5429	32	PTPRT-H	0.200005
TCGA-05-5715	95	PTPRT-L	0.060002
TCGA-35-3615	117	PTPRT-H	0.0999981
TCGA-35-4122	74	PTPRT-L	0.0199995
TCGA-35-4123	78	PTPRT-L	0.00999964
TCGA-35-5375	495	PTPRT-L	0.00999964
TCGA-38-4625	394	PTPRT-L	0.0249993
TCGA-38-4626	276	PTPRT-H	0.149998
TCGA-38-4627	32	PTPRT-H	0.250007
TCGA-38-4628	112	PTPRT-L	0
TCGA-38-4629	243	PTPRT-L	0
TCGA-38-4630	157	PTPRT-H	5.17989
TCGA-38-4631	603	PTPRT-L	0.00999964
TCGA-38-4632	502	PTPRT-L	0.060002
TCGA-38-6178	42	PTPRT-H	0.239999
TCGA-38-7271	32	PTPRT-H	0.33999
TCGA-38-A44F	22	PTPRT-H	1.09004
TCGA-44-2655	45	PTPRT-H	1.37999
TCGA-44-2656	552	PTPRT-L	0.0300004
TCGA-44-2657	225	PTPRT-H	0.279992
TCGA-44-2659	266	PTPRT-L	0.0299997
TCGA-44-2661	121	PTPRT-H	0.239999
TCGA-44-2662	256	PTPRT-L	0.0800019
TCGA-44-2665	46	PTPRT-L	0.0766682
TCGA-44-2666	98	PTPRT-H	0.49666
TCGA-44-2668	224	PTPRT-L	0.0400009
TCGA-44-3396	167	PTPRT-H	1.79004
TCGA-44-3398	173	PTPRT-H	0.0899993
TCGA-44-3918	1245	PTPRT-L	0.0266672
TCGA-44-3919	141	PTPRT-H	0.170004
TCGA-44-4112	257	PTPRT-H	1.38666
TCGA-44-5643	181	PTPRT-H	0.959994
TCGA-44-5644	782	PTPRT-L	0.00999964
TCGA-44-5645	20	PTPRT-H	0.949989
TCGA-44-6145	234	PTPRT-H	0.219997
TCGA-44-6146	14	PTPRT-L	0.0566663
TCGA-44-6147	144	PTPRT-H	2.81336
TCGA-44-6148	6	PTPRT-H	5.78995
TCGA-44-6774	114	PTPRT-L	0.0499985
TCGA-44-6775	96	PTPRT-H	0.600014
TCGA-44-6776	228	PTPRT-H	1.13
TCGA-44-6777	219	PTPRT-H	0.109998
TCGA-44-6778	531	PTPRT-H	0.329999
TCGA-44-6779	144	PTPRT-L	0
TCGA-44-7659	86	PTPRT-H	1.86999
TCGA-44-7660	301	PTPRT-H	2.30997
TCGA-44-7661	313	PTPRT-L	0.00999964
TCGA-44-7662	366	PTPRT-L	0
TCGA-44-7667	474	PTPRT-L	0
TCGA-44-7669	341	PTPRT-H	0.270007
TCGA-44-7670	459	PTPRT-H	2.14002
TCGA-44-7671	240	PTPRT-H	1.05003
TCGA-44-7672	85	PTPRT-H	0.290002
TCGA-44-8117	706	PTPRT-H	2.10996
TCGA-44-8119	490	PTPRT-L	0.00999964
TCGA-44-8120	689	PTPRT-H	0.0999981
TCGA-44-A479	517	PTPRT-L	0.0299997
TCGA-44-A47A	175	PTPRT-L	0
TCGA-44-A47B	34	PTPRT-L	0.0400009
TCGA-44-A47G	10	PTPRT-H	0.0899993
TCGA-44-A4SS	514	PTPRT-L	0.00999964
TCGA-44-A4SU	112	PTPRT-H	0.0899993
TCGA-49-4486	319	PTPRT-L	0
TCGA-49-4487	467	PTPRT-L	0.0499985
TCGA-49-4488	104	PTPRT-L	0.0800019
TCGA-49-4490	86	PTPRT-L	0.0499985
TCGA-49-4494	149	PTPRT-L	0.00999964
TCGA-49-4501	56	PTPRT-L	0.0499985
TCGA-49-4505	153	PTPRT-L	0.0700018
TCGA-49-4506	43	PTPRT-L	0.00999964
TCGA-49-4507	74	PTPRT-L	0
TCGA-49-4510	19	PTPRT-L	0.0800019
TCGA-49-4512	37	PTPRT-H	0.109998
TCGA-49-4514	204	PTPRT-L	0.0800019
TCGA-49-6742	263	PTPRT-H	0.120002
TCGA-49-6743	429	PTPRT-L	0.00999964
TCGA-49-6744	238	PTPRT-H	0.829988
TCGA-49-6745	160	PTPRT-H	0.219997
TCGA-49-6761	164	PTPRT-L	0.0499985
TCGA-49-6767	250	PTPRT-L	0
TCGA-50-5044	74	PTPRT-H	0.0899993
TCGA-50-5045	356	PTPRT-H	0.159996
TCGA-50-5049	1055	PTPRT-H	0.129996
TCGA-50-5051	59	PTPRT-L	0.0400009
TCGA-50-5055	36	PTPRT-H	0.440015
TCGA-50-5066	471	PTPRT-L	0
TCGA-50-5068	30	PTPRT-L	0.0299997
TCGA-50-5072	221	PTPRT-L	0.060002
TCGA-50-5930	396	PTPRT-L	0.0800019
TCGA-50-5931	127	PTPRT-L	0.0499985
TCGA-50-5932	112	PTPRT-L	0.00999964
TCGA-50-5933	292	PTPRT-H	1.84999
TCGA-50-5935	78	PTPRT-H	1.88994
TCGA-50-5936	40	PTPRT-H	0.109998
TCGA-50-5939	59	PTPRT-H	0.0899993
TCGA-50-5941	243	PTPRT-H	0.180005
TCGA-50-5942	42	PTPRT-H	2.09001
TCGA-50-5944	75	PTPRT-H	0.189994
TCGA-50-5946	210	PTPRT-L	0.060002
TCGA-50-6590	1012	PTPRT-L	0
TCGA-50-6591	51	PTPRT-L	0.00999964
TCGA-50-6592	206	PTPRT-L	0
TCGA-50-6593	216	PTPRT-H	1.36997
TCGA-50-6594	605	PTPRT-L	0
TCGA-50-6595	138	PTPRT-H	1.57002
TCGA-50-6597	20	PTPRT-L	0.00999964
TCGA-50-6673	35	PTPRT-H	0.45
TCGA-50-7109	170	PTPRT-L	0.0199995
TCGA-50-8457	56	PTPRT-H	0.290002
TCGA-50-8459	59	PTPRT-H	0.69002
TCGA-50-8460	24	PTPRT-H	1.05998
TCGA-53-7624	503	PTPRT-L	0
TCGA-53-7626	275	PTPRT-H	0.31999
TCGA-53-7813	191	PTPRT-L	0.00999964
TCGA-53-A4EZ	299	PTPRT-L	0.00999964
TCGA-55-1592	247	PTPRT-H	0.0999981
TCGA-55-1594	151	PTPRT-H	0.140003
TCGA-55-1595	244	PTPRT-L	0
TCGA-55-1596	205	PTPRT-H	0.120002
TCGA-55-5899	263	PTPRT-H	3.25004
TCGA-55-6543	28	PTPRT-H	0.560011
TCGA-55-6642	79	PTPRT-L	0.0800019
TCGA-55-6712	99	PTPRT-H	0.230006
TCGA-55-6968	641	PTPRT-H	0.389989
TCGA-55-6969	288	PTPRT-H	0.370002
TCGA-55-6970	243	PTPRT-H	0.290002
TCGA-55-6971	93	PTPRT-H	0.109998
TCGA-55-6972	196	PTPRT-H	0.45
TCGA-55-6975	66	PTPRT-L	0.00999964
TCGA-55-6978	29	PTPRT-H	0.259996
TCGA-55-6979	96	PTPRT-H	0.570015
TCGA-55-6980	21	PTPRT-H	0.0999981
TCGA-55-6981	108	PTPRT-H	1.46004
TCGA-55-6982	204	PTPRT-H	2.55007
TCGA-55-6983	109	PTPRT-H	1.90996
TCGA-55-6984	36	PTPRT-H	0.869973
TCGA-55-6985	245	PTPRT-H	0.789973
TCGA-55-6986	25	PTPRT-H	1.31003
TCGA-55-6987	196	PTPRT-H	0.180005
TCGA-55-7227	153	PTPRT-H	0.209998
TCGA-55-7281	318	PTPRT-L	0.0800019
TCGA-55-7283	189	PTPRT-H	0.250007
TCGA-55-7284	43	PTPRT-H	0.409997
TCGA-55-7570	372	PTPRT-L	0.0700018
TCGA-55-7573	51	PTPRT-H	2.51007
TCGA-55-7574	340	PTPRT-H	0.219997
TCGA-55-7576	528	PTPRT-L	0.00999964
TCGA-55-7724	142	PTPRT-H	1.02997
TCGA-55-7725	103	PTPRT-H	0.909986
TCGA-55-7726	150	PTPRT-L	0.00999964
TCGA-55-7727	207	PTPRT-H	0.780003
TCGA-55-7728	47	PTPRT-L	0.0299997
TCGA-55-7815	43	PTPRT-L	0.00999964
TCGA-55-7816	10	PTPRT-H	2.74
TCGA-55-7903	171	PTPRT-L	0
TCGA-55-7907	557	PTPRT-H	0.700007
TCGA-55-7910	243	PTPRT-L	0
TCGA-55-7911	145	PTPRT-H	0.140003
TCGA-55-7913	311	PTPRT-L	0.00999964
TCGA-55-7914	226	PTPRT-L	0.0400009
TCGA-55-7994	1003	PTPRT-L	0.0199995
TCGA-55-7995	244	PTPRT-L	0
TCGA-55-8085	318	PTPRT-L	0.0800019
TCGA-55-8087	34	PTPRT-L	0.0800019
TCGA-55-8089	781	PTPRT-L	0.0400009
TCGA-55-8090	62	PTPRT-H	0.209998
TCGA-55-8091	12	PTPRT-H	1.37999
TCGA-55-8092	286	PTPRT-L	0.0400009
TCGA-55-8094	302	PTPRT-L	0
TCGA-55-8096	64	PTPRT-L	0.00999964
TCGA-55-8097	73	PTPRT-H	2.30006
TCGA-55-8203	252	PTPRT-L	0.0800019
TCGA-55-8204	208	PTPRT-H	3.86998
TCGA-55-8205	564	PTPRT-L	0.0499985
TCGA-55-8206	15	PTPRT-H	0.180005
TCGA-55-8207	335	PTPRT-H	0.969971
TCGA-55-8208	369	PTPRT-H	0.520016
TCGA-55-8299	126	PTPRT-L	0.0299997
TCGA-55-8301	180	PTPRT-L	0.00999964
TCGA-55-8302	414	PTPRT-L	0.0199995
TCGA-55-8505	62	PTPRT-L	0.0299997
TCGA-55-8506	2252	PTPRT-H	0.120002
TCGA-55-8507	405	PTPRT-L	0.060002
TCGA-55-8508	144	PTPRT-L	0.00999964
TCGA-55-8510	149	PTPRT-H	0.0899993
TCGA-55-8511	397	PTPRT-H	0.239999
TCGA-55-8512	38	PTPRT-H	5.70983
TCGA-55-8513	7	PTPRT-H	5.86997
TCGA-55-8514	138	PTPRT-H	0.0999981
TCGA-55-8614	169	PTPRT-H	0.620015
TCGA-55-8615	100	PTPRT-L	0
TCGA-55-8616	212	PTPRT-H	0.729978
TCGA-55-8619	12	PTPRT-H	0.69002
TCGA-55-8620	371	PTPRT-L	0.0400009
TCGA-55-8621	101	PTPRT-H	1.66999
TCGA-55-A48X	506	PTPRT-H	3.75006
TCGA-55-A48Y	333	PTPRT-L	0.00999964
TCGA-55-A48Z	51	PTPRT-H	0.200005
TCGA-55-A490	833	PTPRT-L	0
TCGA-55-A491	205	PTPRT-L	0.00999964
TCGA-55-A492	162	PTPRT-L	0.00999964
TCGA-55-A493	140	PTPRT-L	0.0199995
TCGA-55-A494	197	PTPRT-L	0.0199995
TCGA-55-A4DF	637	PTPRT-L	0
TCGA-55-A4DG	630	PTPRT-L	0.0400009
TCGA-62-8394	87	PTPRT-H	0.0899993
TCGA-62-8395	68	PTPRT-L	0.060002
TCGA-62-8397	16	PTPRT-L	0
TCGA-62-8398	149	PTPRT-H	0.189994
TCGA-62-8399	158	PTPRT-L	0.0800019
TCGA-62-8402	44	PTPRT-L	0
TCGA-62-A46O	824	PTPRT-L	0.0199995
TCGA-62-A46P	264	PTPRT-L	0.0199995
TCGA-62-A46R	134	PTPRT-H	0.149998
TCGA-62-A46S	147	PTPRT-L	0.0400009
TCGA-62-A46U	45	PTPRT-L	0.0199995
TCGA-62-A46Y	77	PTPRT-H	3.37005
TCGA-62-A470	108	PTPRT-H	0.34999
TCGA-62-A471	87	PTPRT-L	0.0199995
TCGA-62-A472	60	PTPRT-L	0.00999964
TCGA-64-1676	442	PTPRT-L	0
TCGA-64-1677	186	PTPRT-H	0.0899993
TCGA-64-1678	92	PTPRT-L	0
TCGA-64-1679	130	PTPRT-L	0.0299997
TCGA-64-1680	21	PTPRT-H	0.579996
TCGA-64-1681	34	PTPRT-H	0.879991
TCGA-64-5774	53	PTPRT-L	0.00999964
TCGA-64-5775	351	PTPRT-L	0.00999964
TCGA-64-5778	280	PTPRT-H	0.120002
TCGA-64-5779	233	PTPRT-L	0.00999964
TCGA-64-5781	579	PTPRT-L	0
TCGA-64-5815	176	PTPRT-L	0.00999964
TCGA-67-3770	174	PTPRT-L	0.0199995
TCGA-67-3771	1179	PTPRT-H	0.129996
TCGA-67-3772	58	PTPRT-H	0.0899993
TCGA-67-3773	78	PTPRT-L	0
TCGA-67-3774	183	PTPRT-H	0.69002
TCGA-67-4679	346	PTPRT-H	3.09993
TCGA-67-6215	132	PTPRT-H	3.84005
TCGA-67-6216	64	PTPRT-H	0.230006
TCGA-67-6217	152	PTPRT-H	0.420002
TCGA-69-7760	110	PTPRT-H	0.0899993
TCGA-69-7761	29	PTPRT-L	0.0800019
TCGA-69-7763	80	PTPRT-H	0.189994
TCGA-69-7764	53	PTPRT-L	0.0199995
TCGA-69-7765	375	PTPRT-L	0.0800019
TCGA-69-7973	158	PTPRT-L	0.0299997
TCGA-69-7974	424	PTPRT-H	0.54
TCGA-69-7978	540	PTPRT-H	0.140003
TCGA-69-7979	704	PTPRT-H	0.360007
TCGA-69-7980	729	PTPRT-H	0.0899993
TCGA-69-8253	183	PTPRT-H	0.129996
TCGA-69-8254	34	PTPRT-H	1.32999
TCGA-69-8255	266	PTPRT-L	0
TCGA-69-A59K	325	PTPRT-H	0.239999
TCGA-71-6725	89	PTPRT-L	0.0700018
TCGA-71-8520	72	PTPRT-L	0.0700018
TCGA-73-4659	71	PTPRT-H	0.140003
TCGA-73-4662	197	PTPRT-H	0.109998
TCGA-73-4666	315	PTPRT-L	0.00999964
TCGA-73-4668	537	PTPRT-L	0.00999964
TCGA-73-4670	397	PTPRT-L	0.0700018
TCGA-73-4675	38	PTPRT-H	0.33999
TCGA-73-4676	75	PTPRT-H	0.129996
TCGA-73-4677	169	PTPRT-H	0.0899993
TCGA-73-7498	50	PTPRT-L	0.0499985
TCGA-73-7499	119	PTPRT-H	0.209998
TCGA-75-5122	180	PTPRT-L	0
TCGA-75-5125	181	PTPRT-L	0.0199995
TCGA-75-5126	813	PTPRT-H	1.22997
TCGA-75-5146	94	PTPRT-H	0.879991
TCGA-75-5147	21	PTPRT-L	0.0800019
TCGA-75-6203	12	PTPRT-L	0.00999964
TCGA-75-6205	55	PTPRT-L	0.0700018
TCGA-75-6206	105	PTPRT-L	0.060002
TCGA-75-6207	70	PTPRT-L	0.0499985
TCGA-75-6211	296	PTPRT-H	0.250007
TCGA-75-6212	18	PTPRT-H	0.250007
TCGA-75-6214	519	PTPRT-L	0.0299997
TCGA-75-7025	61	PTPRT-H	1.92006
TCGA-75-7027	275	PTPRT-H	0.0899993
TCGA-75-7030	45	PTPRT-H	2.31993
TCGA-75-7031	142	PTPRT-L	0
TCGA-78-7145	165	PTPRT-L	0.00999964
TCGA-78-7146	335	PTPRT-L	0
TCGA-78-7147	250	PTPRT-H	0.189994
TCGA-78-7148	218	PTPRT-L	0.060002
TCGA-78-7149	197	PTPRT-H	0.140003
TCGA-78-7150	164	PTPRT-L	0.0199995
TCGA-78-7152	92	PTPRT-H	0.159996
TCGA-78-7153	132	PTPRT-L	0.0199995
TCGA-78-7154	138	PTPRT-L	0.0800019
TCGA-78-7155	385	PTPRT-L	0
TCGA-78-7156	217	PTPRT-L	0.00999964
TCGA-78-7158	269	PTPRT-H	1.09999
TCGA-78-7159	191	PTPRT-L	0.00999964
TCGA-78-7160	8	PTPRT-H	0.159996
TCGA-78-7161	106	PTPRT-L	0.0400009
TCGA-78-7162	54	PTPRT-H	0.45
TCGA-78-7163	21	PTPRT-L	0.0499985
TCGA-78-7166	100	PTPRT-L	0.0299997
TCGA-78-7167	112	PTPRT-H	0.33999
TCGA-78-7220	664	PTPRT-L	0.00999964
TCGA-78-7535	49	PTPRT-L	0
TCGA-78-7536	550	PTPRT-L	0
TCGA-78-7537	197	PTPRT-H	0.140003
TCGA-78-7539	584	PTPRT-L	0.00999964
TCGA-78-7540	29	PTPRT-H	0.370002
TCGA-78-7542	89	PTPRT-L	0.060002
TCGA-78-7633	98	PTPRT-L	0
TCGA-78-8640	431	PTPRT-L	0.060002
TCGA-78-8648	17	PTPRT-L	0.0199995
TCGA-78-8655	90	PTPRT-H	0.999971
TCGA-78-8660	258	PTPRT-L	0.0800019
TCGA-78-8662	964	PTPRT-L	0.0199995
TCGA-80-5607	115	PTPRT-H	0.500006
TCGA-80-5608	155	PTPRT-L	0.0499985
TCGA-80-5611	131	PTPRT-L	0
TCGA-83-5908	113	PTPRT-H	0.47
TCGA-86-6562	55	PTPRT-L	0.00999964
TCGA-86-6851	400	PTPRT-L	0
TCGA-86-7701	179	PTPRT-H	0.129996
TCGA-86-7711	264	PTPRT-L	0.00999964
TCGA-86-7713	105	PTPRT-L	0
TCGA-86-7714	93	PTPRT-H	0.829988
TCGA-86-7953	75	PTPRT-H	0.129996
TCGA-86-7954	157	PTPRT-H	0.230006
TCGA-86-7955	157	PTPRT-L	0
TCGA-86-8054	100	PTPRT-L	0.0299997
TCGA-86-8055	84	PTPRT-L	0.0499985
TCGA-86-8073	1486	PTPRT-H	0.239999
TCGA-86-8074	45	PTPRT-H	0.200005
TCGA-86-8075	59	PTPRT-L	0.0299997
TCGA-86-8076	48	PTPRT-H	1.67998
TCGA-86-8278	89	PTPRT-H	0.129996
TCGA-86-8279	257	PTPRT-H	0.670007
TCGA-86-8280	30	PTPRT-H	0.750008
TCGA-86-8281	249	PTPRT-H	1.25002
TCGA-86-8358	1050	PTPRT-L	0.0499985
TCGA-86-8359	59	PTPRT-L	0.0199995
TCGA-86-8585	529	PTPRT-L	0.0400009
TCGA-86-8668	33	PTPRT-H	1.22003
TCGA-86-8669	133	PTPRT-L	0.00999964
TCGA-86-8671	74	PTPRT-H	0.149998
TCGA-86-8672	238	PTPRT-L	0
TCGA-86-8673	406	PTPRT-L	0
TCGA-86-8674	217	PTPRT-L	0.00999964
TCGA-86-A456	140	PTPRT-L	0.0299997
TCGA-86-A4JF	1137	PTPRT-L	0.0199995
TCGA-86-A4P7	116	PTPRT-H	0.500006
TCGA-91-6828	179	PTPRT-L	0.00999964
TCGA-91-6829	294	PTPRT-L	0
TCGA-91-6830	266	PTPRT-H	0.140003
TCGA-91-6831	266	PTPRT-L	0.0299997
TCGA-91-6835	69	PTPRT-H	2.03001
TCGA-91-6836	348	PTPRT-H	0.890002
TCGA-91-6840	55	PTPRT-H	5.85007
TCGA-91-6847	56	PTPRT-H	0.579996
TCGA-91-6848	148	PTPRT-H	0.149998
TCGA-91-6849	90	PTPRT-H	3.67007
TCGA-91-7771	173	PTPRT-H	0.149998
TCGA-91-8496	51	PTPRT-L	0.0499985
TCGA-91-8497	53	PTPRT-H	0.920017
TCGA-91-8499	187	PTPRT-H	3.09993
TCGA-91-A4BC	337	PTPRT-L	0.00999964
TCGA-91-A4BD	22	PTPRT-H	1.16997
TCGA-93-7347	130	PTPRT-H	0.219997
TCGA-93-7348	86	PTPRT-H	0.500006
TCGA-93-8067	497	PTPRT-H	0.219997
TCGA-93-A4JN	50	PTPRT-H	7.44982
TCGA-93-A4JO	61	PTPRT-H	2.70995
TCGA-93-A4JP	86	PTPRT-H	0.310003
TCGA-93-A4JQ	93	PTPRT-H	0.0999981
TCGA-95-7039	1500	PTPRT-L	0.0800019
TCGA-95-7043	1837	PTPRT-L	0
TCGA-95-7562	221	PTPRT-H	0.200005
TCGA-95-7567	399	PTPRT-H	0.0899993
TCGA-95-7944	130	PTPRT-L	0
TCGA-95-7947	345	PTPRT-H	0.520016
TCGA-95-7948	231	PTPRT-H	0.219997
TCGA-95-8039	111	PTPRT-H	0.189994
TCGA-95-8494	103	PTPRT-H	0.0999981
TCGA-95-A4VK	146	PTPRT-L	0.0800019
TCGA-95-A4VN	224	PTPRT-H	0.609981
TCGA-95-A4VP	141	PTPRT-L	0.060002
TCGA-97-7546	210	PTPRT-H	1.64003
TCGA-97-7547	179	PTPRT-H	0.0899993
TCGA-97-7552	19	PTPRT-H	2.14999
TCGA-97-7553	43	PTPRT-H	0.769999
TCGA-97-7554	254	PTPRT-H	1.53003
TCGA-97-7937	217	PTPRT-L	0.00999964
TCGA-97-7938	288	PTPRT-H	2.51007
TCGA-97-7941	84	PTPRT-H	1.28003
TCGA-97-8171	62	PTPRT-L	0.0199995
TCGA-97-8172	244	PTPRT-H	0.140003
TCGA-97-8174	206	PTPRT-L	0.0400009
TCGA-97-8175	68	PTPRT-L	0.0199995
TCGA-97-8176	173	PTPRT-H	0.520016
TCGA-97-8177	46	PTPRT-L	0.0499985
TCGA-97-8179	115	PTPRT-L	0.0299997
TCGA-97-8547	54	PTPRT-L	0.0199995
TCGA-97-8552	29	PTPRT-H	2.10996
TCGA-97-A4LX	141	PTPRT-H	0.219997
TCGA-97-A4M0	215	PTPRT-L	0.0800019
TCGA-97-A4M1	36	PTPRT-H	0.120002
TCGA-97-A4M2	53	PTPRT-H	0.389989
TCGA-97-A4M3	251	PTPRT-L	0.0299997
TCGA-97-A4M5	64	PTPRT-H	2.42992
TCGA-97-A4M6	32	PTPRT-H	0.120002
TCGA-97-A4M7	392	PTPRT-H	1.66006
TCGA-99-7458	285	PTPRT-H	1.36997
TCGA-99-8025	352	PTPRT-H	2.31993
TCGA-99-8028	472	PTPRT-H	0.270007
TCGA-99-8032	467	PTPRT-L	0.0499985
TCGA-99-8033	203	PTPRT-L	0.0199995
TCGA-J2-8192	74	PTPRT-H	0.440015
TCGA-J2-8194	121	PTPRT-H	0.420002
TCGA-J2-A4AD	258	PTPRT-H	0.0999981
TCGA-J2-A4AE	50	PTPRT-H	0.230006
TCGA-J2-A4AG	88	PTPRT-H	0.270007
TCGA-L4-A4E5	61	PTPRT-L	0.0400009
TCGA-L4-A4E6	6	PTPRT-L	0.0299997
TCGA-L9-A443	205	PTPRT-H	0.500006
TCGA-L9-A444	415	PTPRT-L	0.00999964
TCGA-MN-A4N1	516	PTPRT-L	0.0299997
TCGA-MN-A4N4	1397	PTPRT-L	0
TCGA-MN-A4N5	384	PTPRT-H	0.0999981
TCGA-MP-A4SV	325	PTPRT-H	0.299993
TCGA-MP-A4SW	66	PTPRT-L	0.0800019
TCGA-MP-A4SY	215	PTPRT-H	0.370002
TCGA-MP-A4T4	278	PTPRT-H	0.259996
TCGA-MP-A4T6	74	PTPRT-L	0.0499985
TCGA-MP-A4T7	112	PTPRT-H	0.170004
TCGA-MP-A4T8	103	PTPRT-L	0.0199995
TCGA-MP-A4T9	35	PTPRT-H	0.170004
TCGA-MP-A4TA	157	PTPRT-L	0
TCGA-MP-A4TC	89	PTPRT-L	0
TCGA-MP-A4TD	92	PTPRT-H	0.200005
TCGA-MP-A4TE	158	PTPRT-L	0.00999964
TCGA-MP-A4TF	154	PTPRT-H	0.140003
TCGA-MP-A4TH	48	PTPRT-H	0.0899993
TCGA-MP-A4TI	164	PTPRT-H	0.120002
TCGA-MP-A4TK	73	PTPRT-H	0.129996
TCGA-MP-A5C7	49	PTPRT-L	0.00999964
TCGA-NJ-A4YF	373	PTPRT-H	0.510002
TCGA-NJ-A4YG	97	PTPRT-L	0.0199995
TCGA-NJ-A4YI	279	PTPRT-H	0.0999981
TCGA-NJ-A4YP	376	PTPRT-L	0.00999964
TCGA-NJ-A4YQ	920	PTPRT-L	0.0499985
TCGA-NJ-A55A	85	PTPRT-H	4.94993
TCGA-NJ-A55O	181	PTPRT-L	0.0400009
TCGA-NJ-A55R	196	PTPRT-H	0.38001
TCGA-O1-A52J	180	PTPRT-H	0.149998

## Sheet: Table S9
Sample	TMB	Group	TPM
TCGA-18-3407	294	PTPRT-L	0.0700018
TCGA-18-3408	98	PTPRT-H	2.71993
TCGA-18-3409	2500	PTPRT-H	3.47012
TCGA-18-3410	310	PTPRT-L	0.0199995
TCGA-18-3411	368	PTPRT-L	0.00999964
TCGA-18-3412	225	PTPRT-H	4.27008
TCGA-18-3414	344	PTPRT-H	0.180005
TCGA-18-3415	170	PTPRT-L	0.0700018
TCGA-18-3416	567	PTPRT-H	2.41999
TCGA-18-3417	248	PTPRT-L	0.00999964
TCGA-18-3421	543	PTPRT-H	1.29998
TCGA-18-4083	329	PTPRT-L	0.0199995
TCGA-18-4721	151	PTPRT-H	4.44991
TCGA-18-5592	261	PTPRT-L	0.0199995
TCGA-18-5595	200	PTPRT-H	0.149998
TCGA-21-1070	505	PTPRT-L	0.0199995
TCGA-21-1071	162	PTPRT-L	0.0400009
TCGA-21-1075	175	PTPRT-L	0.129996
TCGA-21-1076	287	PTPRT-H	0.384999
TCGA-21-1077	199	PTPRT-H	0.149998
TCGA-21-1078	73	PTPRT-L	0.0199995
TCGA-21-1079	1398	PTPRT-L	0.00999964
TCGA-21-1080	900	PTPRT-L	0.0400009
TCGA-21-1081	186	PTPRT-L	0.00999964
TCGA-21-1082	337	PTPRT-H	0.530006
TCGA-21-1083	650	PTPRT-H	0.230006
TCGA-21-5782	348	PTPRT-H	0.579996
TCGA-21-5783	369	PTPRT-L	0
TCGA-21-5784	189	PTPRT-H	1.02997
TCGA-21-5786	357	PTPRT-L	0
TCGA-21-5787	371	PTPRT-L	0.140003
TCGA-21-A5DI	118	PTPRT-L	0
TCGA-22-0940	197	PTPRT-L	0.0199995
TCGA-22-0944	107	PTPRT-H	1.75003
TCGA-22-1000	90	PTPRT-H	0.440015
TCGA-22-1002	210	PTPRT-L	0.0700018
TCGA-22-1005	242	PTPRT-H	0.560011
TCGA-22-1011	97	PTPRT-H	1.25002
TCGA-22-1012	231	PTPRT-L	0.0899993
TCGA-22-1016	311	PTPRT-L	0.0299997
TCGA-22-4591	175	PTPRT-H	81.2887
TCGA-22-4593	162	PTPRT-L	0.0400009
TCGA-22-4594	311	PTPRT-L	0.00999964
TCGA-22-4595	276	PTPRT-L	0.120002
TCGA-22-4596	123	PTPRT-H	1.38998
TCGA-22-4599	313	PTPRT-H	1.31003
TCGA-22-4601	157	PTPRT-H	0.530006
TCGA-22-4604	222	PTPRT-H	0.149998
TCGA-22-4605	86	PTPRT-H	2.03001
TCGA-22-4607	64	PTPRT-L	0.0800019
TCGA-22-4609	172	PTPRT-H	0.500006
TCGA-22-4613	560	PTPRT-H	1.24
TCGA-22-5471	214	PTPRT-H	2.55007
TCGA-22-5472	328	PTPRT-H	1.64003
TCGA-22-5473	672	PTPRT-H	1.19997
TCGA-22-5474	82	PTPRT-H	1.05998
TCGA-22-5477	143	PTPRT-H	3.16004
TCGA-22-5478	159	PTPRT-H	0.579996
TCGA-22-5479	449	PTPRT-H	0.629995
TCGA-22-5480	137	PTPRT-L	0.0999981
TCGA-22-5481	274	PTPRT-H	1.01001
TCGA-22-5482	144	PTPRT-H	1.11003
TCGA-22-5483	207	PTPRT-L	0.0999981
TCGA-22-5485	195	PTPRT-L	0.0400009
TCGA-22-5489	221	PTPRT-H	0.250007
TCGA-22-5491	294	PTPRT-H	4.77003
TCGA-22-5492	197	PTPRT-L	0.0700018
TCGA-22-A5C4	324	PTPRT-H	0.520016
TCGA-33-4532	336	PTPRT-H	14.6304
TCGA-33-4533	261	PTPRT-L	0.060002
TCGA-33-4538	166	PTPRT-H	2.70995
TCGA-33-4547	174	PTPRT-H	1.55
TCGA-33-4566	1179	PTPRT-L	0
TCGA-33-4582	167	PTPRT-L	0
TCGA-33-4583	507	PTPRT-L	0
TCGA-33-4586	311	PTPRT-L	0.0299997
TCGA-33-4587	201	PTPRT-L	0.0199995
TCGA-33-4589	99	PTPRT-L	0
TCGA-33-6737	385	PTPRT-L	0.0499985
TCGA-33-6738	302	PTPRT-L	0.0800019
TCGA-33-A4WN	173	PTPRT-L	0.0299997
TCGA-33-A5GW	163	PTPRT-H	1.14
TCGA-33-AAS8	210	PTPRT-H	0.189994
TCGA-33-AASB	345	PTPRT-L	0.0499985
TCGA-33-AASD	316	PTPRT-L	0
TCGA-33-AASI	360	PTPRT-L	0.00999964
TCGA-33-AASJ	166	PTPRT-H	3.00991
TCGA-33-AASL	272	PTPRT-H	0.34999
TCGA-34-2596	214	PTPRT-H	2.61997
TCGA-34-2600	403	PTPRT-L	0.0400009
TCGA-34-2608	127	PTPRT-H	0.520016
TCGA-34-5231	579	PTPRT-H	0.180005
TCGA-34-5232	164	PTPRT-H	4.53997
TCGA-34-5234	160	PTPRT-H	0.189994
TCGA-34-5236	188	PTPRT-H	0.180005
TCGA-34-5239	219	PTPRT-L	0.140003
TCGA-34-5240	142	PTPRT-L	0.0299997
TCGA-34-5241	169	PTPRT-L	0.0499985
TCGA-34-5927	241	PTPRT-L	0.0400009
TCGA-34-5928	317	PTPRT-L	0.140003
TCGA-34-5929	194	PTPRT-L	0
TCGA-34-7107	455	PTPRT-H	0.230006
TCGA-34-8454	472	PTPRT-H	0.239999
TCGA-34-8455	440	PTPRT-L	0.0700018
TCGA-34-8456	33	PTPRT-H	4.36012
TCGA-34-A5IX	246	PTPRT-L	0.0999981
TCGA-37-3783	322	PTPRT-L	0.00999964
TCGA-37-3789	665	PTPRT-L	0.0299997
TCGA-37-3792	869	PTPRT-L	0.0400009
TCGA-37-4129	3	PTPRT-L	0.0199995
TCGA-37-4130	998	PTPRT-L	0.00999964
TCGA-37-4132	274	PTPRT-L	0.0199995
TCGA-37-4133	236	PTPRT-H	0.270007
TCGA-37-4135	262	PTPRT-L	0.0400009
TCGA-37-4141	313	PTPRT-L	0.0999981
TCGA-37-5819	678	PTPRT-L	0.0899993
TCGA-37-A5EL	367	PTPRT-L	0.00999964
TCGA-37-A5EM	285	PTPRT-L	0.0199995
TCGA-37-A5EN	206	PTPRT-L	0.0800019
TCGA-39-5011	576	PTPRT-L	0
TCGA-39-5019	159	PTPRT-H	0.609981
TCGA-39-5021	134	PTPRT-L	0.120002
TCGA-39-5022	183	PTPRT-L	0.120002
TCGA-39-5024	176	PTPRT-L	0.140003
TCGA-39-5028	159	PTPRT-H	1.55
TCGA-39-5029	131	PTPRT-H	0.440015
TCGA-39-5030	209	PTPRT-H	0.159996
TCGA-39-5031	568	PTPRT-H	3.42993
TCGA-39-5034	536	PTPRT-L	0
TCGA-39-5035	136	PTPRT-H	0.33999
TCGA-39-5036	245	PTPRT-L	0.140003
TCGA-39-5037	206	PTPRT-L	0.0199995
TCGA-39-5039	149	PTPRT-L	0.0299997
TCGA-39-5040	423	PTPRT-L	0.00999964
TCGA-43-2576	468	PTPRT-L	0.00999964
TCGA-43-2578	293	PTPRT-H	0.549991
TCGA-43-2581	813	PTPRT-L	0.0499985
TCGA-43-3394	342	PTPRT-H	1.09004
TCGA-43-3920	854	PTPRT-L	0.0899993
TCGA-43-5668	1176	PTPRT-L	0.0199995
TCGA-43-5670	244	PTPRT-H	5.3999
TCGA-43-6143	580	PTPRT-H	7.73024
TCGA-43-6647	282	PTPRT-H	0.579996
TCGA-43-6770	400	PTPRT-H	0.999971
TCGA-43-6771	360	PTPRT-L	0.0400009
TCGA-43-6773	116	PTPRT-H	5.10007
TCGA-43-7656	629	PTPRT-L	0.0899993
TCGA-43-7657	241	PTPRT-H	1.70995
TCGA-43-7658	354	PTPRT-H	15.6795
TCGA-43-8115	179	PTPRT-L	0.0199995
TCGA-43-8116	319	PTPRT-L	0.0400009
TCGA-43-8118	1100	PTPRT-L	0.129996
TCGA-43-A474	320	PTPRT-L	0
TCGA-43-A475	226	PTPRT-H	0.239999
TCGA-43-A56U	222	PTPRT-H	1.44995
TCGA-43-A56V	181	PTPRT-L	0.0499985
TCGA-46-3765	441	PTPRT-L	0.0499985
TCGA-46-3767	240	PTPRT-L	0.0899993
TCGA-46-3768	346	PTPRT-L	0.060002
TCGA-46-3769	801	PTPRT-L	0.0199995
TCGA-46-6025	178	PTPRT-L	0.0199995
TCGA-46-6026	190	PTPRT-H	0.620015
TCGA-51-4079	359	PTPRT-H	0.170004
TCGA-51-4080	259	PTPRT-H	8.30009
TCGA-51-4081	185	PTPRT-H	0.31999
TCGA-51-6867	560	PTPRT-L	0.0899993
TCGA-52-7622	235	PTPRT-L	0.060002
TCGA-52-7809	222	PTPRT-L	0.0199995
TCGA-52-7810	368	PTPRT-L	0.00999964
TCGA-52-7811	138	PTPRT-L	0.140003
TCGA-52-7812	256	PTPRT-L	0
TCGA-56-1622	188	PTPRT-H	18.8805
TCGA-56-5897	84	PTPRT-H	0.180005
TCGA-56-5898	128	PTPRT-H	1.75003
TCGA-56-6545	269	PTPRT-L	0.0199995
TCGA-56-6546	315	PTPRT-L	0.109998
TCGA-56-7221	246	PTPRT-H	1.44995
TCGA-56-7222	692	PTPRT-L	0.0400009
TCGA-56-7223	248	PTPRT-L	0.109998
TCGA-56-7579	436	PTPRT-L	0.00999964
TCGA-56-7580	249	PTPRT-H	0.649987
TCGA-56-7582	308	PTPRT-H	1.05003
TCGA-56-7730	341	PTPRT-L	0.060002
TCGA-56-7731	646	PTPRT-H	0.490002
TCGA-56-7822	644	PTPRT-H	0.370002
TCGA-56-7823	238	PTPRT-H	15.7198
TCGA-56-8082	191	PTPRT-H	10.4698
TCGA-56-8083	145	PTPRT-H	0.170004
TCGA-56-8201	149	PTPRT-H	0.299993
TCGA-56-8304	225	PTPRT-H	0.270007
TCGA-56-8305	337	PTPRT-L	0.109998
TCGA-56-8307	377	PTPRT-L	0.00999964
TCGA-56-8308	314	PTPRT-H	0.560011
TCGA-56-8309	128	PTPRT-H	5.21014
TCGA-56-8503	146	PTPRT-H	0.329999
TCGA-56-8504	426	PTPRT-L	0.0800019
TCGA-56-8622	381	PTPRT-H	0.31999
TCGA-56-8624	210	PTPRT-H	0.34999
TCGA-56-8625	751	PTPRT-L	0.060002
TCGA-56-8626	220	PTPRT-H	0.38001
TCGA-56-8628	758	PTPRT-H	0.290002
TCGA-56-8629	404	PTPRT-L	0.00999964
TCGA-56-A49D	260	PTPRT-L	0.0899993
TCGA-56-A4BW	206	PTPRT-H	0.670007
TCGA-56-A4BY	124	PTPRT-H	1.21
TCGA-56-A4ZJ	98	PTPRT-H	0.360007
TCGA-56-A4ZK	208	PTPRT-H	0.189994
TCGA-56-A5DS	184	PTPRT-H	3.35002
TCGA-56-A62T	449	PTPRT-H	0.310003
TCGA-58-8386	230	PTPRT-L	0.140003
TCGA-58-8387	148	PTPRT-L	0.0800019
TCGA-58-8388	157	PTPRT-H	3.44997
TCGA-58-8391	301	PTPRT-H	4.12002
TCGA-58-8393	246	PTPRT-H	0.510002
TCGA-58-A46J	159	PTPRT-L	0.060002
TCGA-58-A46K	122	PTPRT-H	0.430012
TCGA-58-A46L	212	PTPRT-H	0.219997
TCGA-58-A46M	349	PTPRT-L	0.00999964
TCGA-58-A46N	176	PTPRT-L	0.0899993
TCGA-60-2695	191	PTPRT-H	5.73999
TCGA-60-2697	15	PTPRT-H	0.34999
TCGA-60-2698	966	PTPRT-L	0.0999981
TCGA-60-2703	278	PTPRT-L	0.00999964
TCGA-60-2704	166	PTPRT-L	0.109998
TCGA-60-2706	12	PTPRT-L	0.060002
TCGA-60-2707	92	PTPRT-L	0.140003
TCGA-60-2708	182	PTPRT-H	0.329999
TCGA-60-2709	144	PTPRT-H	0.209998
TCGA-60-2710	192	PTPRT-L	0.0499985
TCGA-60-2711	104	PTPRT-H	1.51
TCGA-60-2712	82	PTPRT-L	0.00999964
TCGA-60-2713	215	PTPRT-H	0.45
TCGA-60-2714	789	PTPRT-H	0.230006
TCGA-60-2715	117	PTPRT-H	0.279992
TCGA-60-2716	16	PTPRT-H	2.21999
TCGA-60-2719	178	PTPRT-H	10.1496
TCGA-60-2720	389	PTPRT-L	0.060002
TCGA-60-2721	181	PTPRT-H	0.760017
TCGA-60-2722	277	PTPRT-H	4.79988
TCGA-60-2723	257	PTPRT-L	0.0299997
TCGA-60-2724	304	PTPRT-L	0
TCGA-60-2725	131	PTPRT-H	0.239999
TCGA-60-2726	270	PTPRT-H	3.86998
TCGA-63-5128	276	PTPRT-H	0.31999
TCGA-63-5131	282	PTPRT-L	0.060002
TCGA-63-6202	323	PTPRT-L	0.060002
TCGA-63-7020	182	PTPRT-H	13.5197
TCGA-63-7021	241	PTPRT-H	0.93003
TCGA-63-7022	168	PTPRT-H	0.729978
TCGA-63-7023	130	PTPRT-L	0.060002
TCGA-63-A5M9	94	PTPRT-L	0.0199995
TCGA-63-A5MB	307	PTPRT-H	5.10007
TCGA-63-A5MG	94	PTPRT-H	2.25005
TCGA-63-A5MH	200	PTPRT-L	0.060002
TCGA-63-A5MI	189	PTPRT-H	2.79992
TCGA-63-A5MJ	165	PTPRT-H	8.6502
TCGA-63-A5ML	222	PTPRT-H	0.250007
TCGA-63-A5MM	1066	PTPRT-L	0.00999964
TCGA-63-A5MN	35	PTPRT-L	0.0400009
TCGA-63-A5MP	164	PTPRT-H	4.38985
TCGA-63-A5MR	161	PTPRT-L	0.060002
TCGA-63-A5MS	360	PTPRT-L	0.0400009
TCGA-63-A5MT	206	PTPRT-L	0.0299997
TCGA-63-A5MU	200	PTPRT-H	5.33996
TCGA-63-A5MV	108	PTPRT-H	1.78002
TCGA-63-A5MW	415	PTPRT-L	0
TCGA-63-A5MY	149	PTPRT-H	0.159996
TCGA-66-2727	293	PTPRT-L	0.0700018
TCGA-66-2734	497	PTPRT-L	0.0499985
TCGA-66-2742	212	PTPRT-L	0.0199995
TCGA-66-2744	322	PTPRT-L	0.00999964
TCGA-66-2754	320	PTPRT-L	0.00999964
TCGA-66-2755	181	PTPRT-L	0
TCGA-66-2756	465	PTPRT-L	0.129996
TCGA-66-2757	226	PTPRT-H	0.270007
TCGA-66-2758	285	PTPRT-H	1.40004
TCGA-66-2759	373	PTPRT-L	0.00999964
TCGA-66-2763	354	PTPRT-H	2.57995
TCGA-66-2765	84	PTPRT-L	0.0199995
TCGA-66-2766	324	PTPRT-L	0
TCGA-66-2767	292	PTPRT-L	0.060002
TCGA-66-2768	222	PTPRT-L	0.00999964
TCGA-66-2769	323	PTPRT-L	0.0299997
TCGA-66-2770	202	PTPRT-L	0.0899993
TCGA-66-2771	240	PTPRT-H	1.51998
TCGA-66-2773	502	PTPRT-H	0.219997
TCGA-66-2777	147	PTPRT-H	0.34999
TCGA-66-2778	112	PTPRT-L	0.0400009
TCGA-66-2780	121	PTPRT-L	0.0400009
TCGA-66-2781	121	PTPRT-L	0.0400009
TCGA-66-2782	309	PTPRT-L	0.0400009
TCGA-66-2783	208	PTPRT-H	0.570015
TCGA-66-2785	1008	PTPRT-L	0.0199995
TCGA-66-2786	205	PTPRT-H	0.270007
TCGA-66-2787	526	PTPRT-L	0.0199995
TCGA-66-2788	187	PTPRT-H	1.19002
TCGA-66-2789	336	PTPRT-L	0.0299997
TCGA-66-2791	305	PTPRT-L	0.0700018
TCGA-66-2792	149	PTPRT-H	5.6199
TCGA-66-2793	270	PTPRT-H	19.2505
TCGA-66-2794	144	PTPRT-H	2.93001
TCGA-66-2795	400	PTPRT-L	0.0899993
TCGA-66-2800	172	PTPRT-H	2.51007
TCGA-68-7755	247	PTPRT-H	1.28003
TCGA-68-7756	103	PTPRT-L	0.129996
TCGA-68-7757	288	PTPRT-H	0.189994
TCGA-68-8250	274	PTPRT-H	7.06993
TCGA-68-8251	269	PTPRT-L	0.0199995
TCGA-68-A59J	332	PTPRT-H	0.290002
TCGA-6A-AB49	367	PTPRT-L	0
TCGA-70-6722	276	PTPRT-L	0.0899993
TCGA-70-6723	105	PTPRT-H	3.50008
TCGA-77-6842	703	PTPRT-L	0.00999964
TCGA-77-6843	311	PTPRT-H	0.769999
TCGA-77-6844	340	PTPRT-L	0.0199995
TCGA-77-6845	445	PTPRT-H	3.50008
TCGA-77-7139	319	PTPRT-H	4.56016
TCGA-77-7140	331	PTPRT-H	1.88
TCGA-77-7141	614	PTPRT-H	0.609981
TCGA-77-7142	238	PTPRT-H	0.389989
TCGA-77-7335	202	PTPRT-H	0.890002
TCGA-77-7337	300	PTPRT-L	0.00999964
TCGA-77-7338	117	PTPRT-L	0.0199995
TCGA-77-7463	355	PTPRT-H	5.34997
TCGA-77-7465	345	PTPRT-L	0.00999964
TCGA-77-8007	85	PTPRT-H	0.310003
TCGA-77-8008	147	PTPRT-L	0.0199995
TCGA-77-8009	158	PTPRT-H	1.22997
TCGA-77-8128	263	PTPRT-H	0.34999
TCGA-77-8130	162	PTPRT-L	0.0800019
TCGA-77-8131	61	PTPRT-H	0.180005
TCGA-77-8133	335	PTPRT-H	0.149998
TCGA-77-8136	386	PTPRT-L	0.140003
TCGA-77-8138	93	PTPRT-H	0.170004
TCGA-77-8139	198	PTPRT-L	0
TCGA-77-8140	333	PTPRT-L	0.109998
TCGA-77-8143	134	PTPRT-H	0.279992
TCGA-77-8144	358	PTPRT-L	0.0400009
TCGA-77-8145	125	PTPRT-H	1.69003
TCGA-77-8146	140	PTPRT-L	0.00999964
TCGA-77-8148	225	PTPRT-H	1.25002
TCGA-77-8150	116	PTPRT-H	8.55004
TCGA-77-8153	147	PTPRT-H	3.72002
TCGA-77-8154	186	PTPRT-H	12.6598
TCGA-77-8156	181	PTPRT-L	0.0400009
TCGA-77-A5FZ	1	PTPRT-H	0.180005
TCGA-77-A5G1	142	PTPRT-L	0.109998
TCGA-77-A5G3	539	PTPRT-H	0.760017
TCGA-77-A5G6	428	PTPRT-H	0.890002
TCGA-77-A5G7	83	PTPRT-L	0.0499985
TCGA-77-A5G8	198	PTPRT-H	2.96003
TCGA-77-A5GA	136	PTPRT-H	1.51998
TCGA-77-A5GB	111	PTPRT-L	0.120002
TCGA-77-A5GF	108	PTPRT-H	0.420002
TCGA-77-A5GH	245	PTPRT-L	0.00999964
TCGA-79-5596	177	PTPRT-H	4.23999
TCGA-85-6175	35	PTPRT-L	0.0499985
TCGA-85-6560	392	PTPRT-L	0.0999981
TCGA-85-6561	1116	PTPRT-H	0.239999
TCGA-85-6798	246	PTPRT-H	1.86003
TCGA-85-7696	188	PTPRT-H	0.34999
TCGA-85-7697	251	PTPRT-H	0.479997
TCGA-85-7698	121	PTPRT-H	2.05994
TCGA-85-7699	166	PTPRT-L	0.109998
TCGA-85-7710	350	PTPRT-H	1.11003
TCGA-85-7843	219	PTPRT-H	6.74017
TCGA-85-7844	155	PTPRT-L	0.0199995
TCGA-85-7950	242	PTPRT-L	0
TCGA-85-8048	112	PTPRT-L	0.060002
TCGA-85-8049	195	PTPRT-H	1.67998
TCGA-85-8052	113	PTPRT-L	0.0800019
TCGA-85-8070	213	PTPRT-H	0.940022
TCGA-85-8071	324	PTPRT-H	8.42998
TCGA-85-8072	166	PTPRT-H	0.219997
TCGA-85-8276	239	PTPRT-H	0.239999
TCGA-85-8277	202	PTPRT-H	6.60007
TCGA-85-8287	242	PTPRT-L	0.0800019
TCGA-85-8288	212	PTPRT-L	0.0499985
TCGA-85-8350	256	PTPRT-H	0.299993
TCGA-85-8351	125	PTPRT-L	0.109998
TCGA-85-8352	247	PTPRT-L	0
TCGA-85-8353	157	PTPRT-L	0.0700018
TCGA-85-8354	181	PTPRT-L	0.109998
TCGA-85-8355	198	PTPRT-H	9.7402
TCGA-85-8479	95	PTPRT-L	0.00999964
TCGA-85-8481	266	PTPRT-L	0.00999964
TCGA-85-8580	239	PTPRT-H	0.479997
TCGA-85-8582	299	PTPRT-L	0.140003
TCGA-85-8584	218	PTPRT-L	0.109998
TCGA-85-8664	193	PTPRT-L	0.0299997
TCGA-85-8666	206	PTPRT-L	0
TCGA-85-A4CL	672	PTPRT-L	0.0499985
TCGA-85-A4CN	160	PTPRT-H	3.16004
TCGA-85-A4JB	421	PTPRT-L	0.129996
TCGA-85-A4JC	217	PTPRT-H	0.290002
TCGA-85-A4PA	7	PTPRT-H	0.510002
TCGA-85-A4QQ	271	PTPRT-L	0.0800019
TCGA-85-A4QR	208	PTPRT-H	5.78995
TCGA-85-A50M	70	PTPRT-L	0.060002
TCGA-85-A50Z	392	PTPRT-L	0
TCGA-85-A510	126	PTPRT-L	0
TCGA-85-A511	169	PTPRT-L	0.00999964
TCGA-85-A512	146	PTPRT-L	0.0899993
TCGA-85-A513	22	PTPRT-L	0.0700018
TCGA-85-A53L	181	PTPRT-L	0
TCGA-85-A5B5	341	PTPRT-H	9.61009
TCGA-90-7766	214	PTPRT-H	4.70011
TCGA-90-7767	196	PTPRT-H	1.24
TCGA-90-7769	969	PTPRT-H	1.34997
TCGA-90-7964	840	PTPRT-L	0.0199995
TCGA-90-A4ED	1565	PTPRT-H	16.6104
TCGA-90-A4EE	317	PTPRT-L	0.00999964
TCGA-90-A59Q	247	PTPRT-L	0
TCGA-92-7340	732	PTPRT-L	0.0199995
TCGA-92-7341	293	PTPRT-H	0.649987
TCGA-92-8063	342	PTPRT-L	0.140003
TCGA-92-8064	197	PTPRT-L	0.0299997
TCGA-92-8065	226	PTPRT-L	0.00999964
TCGA-94-7033	124	PTPRT-L	0.129996
TCGA-94-7557	81	PTPRT-L	0.0499985
TCGA-94-7943	175	PTPRT-H	0.159996
TCGA-94-8035	183	PTPRT-H	0.180005
TCGA-94-8490	812	PTPRT-L	0.00999964
TCGA-94-8491	490	PTPRT-L	0.0800019
TCGA-94-A4VJ	366	PTPRT-H	0.149998
TCGA-94-A5I4	215	PTPRT-H	0.170004
TCGA-94-A5I6	149	PTPRT-H	0.530006
TCGA-96-7544	364	PTPRT-H	0.909986
TCGA-96-7545	109	PTPRT-H	0.38001
TCGA-96-8169	146	PTPRT-H	0.609981
TCGA-96-8170	230	PTPRT-H	0.780003
TCGA-96-A4JK	440	PTPRT-H	6.25006
TCGA-96-A4JL	56	PTPRT-H	1.11003
TCGA-98-7454	376	PTPRT-L	0.0400009
TCGA-98-8020	88	PTPRT-H	0.189994
TCGA-98-8022	219	PTPRT-H	1.36997
TCGA-98-8023	169	PTPRT-L	0.129996
TCGA-98-A538	585	PTPRT-H	2.45992
TCGA-98-A539	161	PTPRT-L	0.129996
TCGA-98-A53A	303	PTPRT-H	0.47
TCGA-98-A53B	144	PTPRT-L	0.0199995
TCGA-98-A53C	2	PTPRT-L	0.109998
TCGA-98-A53H	28	PTPRT-H	5.27996
TCGA-98-A53I	328	PTPRT-H	0.279992
TCGA-98-A53J	94	PTPRT-L	0.0400009
TCGA-J1-A4AH	171	PTPRT-H	2.10996
TCGA-L3-A4E7	86	PTPRT-L	0.060002
TCGA-L3-A524	297	PTPRT-L	0.0299997
TCGA-LA-A446	298	PTPRT-H	0.250007
TCGA-LA-A7SW	82	PTPRT-L	0
TCGA-MF-A522	462	PTPRT-L	0
TCGA-NC-A5HD	424	PTPRT-L	0.0499985
TCGA-NC-A5HE	180	PTPRT-L	0.060002
TCGA-NC-A5HF	221	PTPRT-H	0.570015
TCGA-NC-A5HG	515	PTPRT-L	0
TCGA-NC-A5HH	312	PTPRT-L	0.00999964
TCGA-NC-A5HI	376	PTPRT-H	0.329999
TCGA-NC-A5HJ	361	PTPRT-H	5.82013
TCGA-NC-A5HK	250	PTPRT-L	0
TCGA-NC-A5HL	175	PTPRT-H	2.64993
TCGA-NC-A5HM	264	PTPRT-L	0.0400009
TCGA-NC-A5HN	505	PTPRT-H	2.30997
TCGA-NC-A5HO	231	PTPRT-H	0.200005
TCGA-NC-A5HP	335	PTPRT-L	0.0299997
TCGA-NC-A5HQ	304	PTPRT-H	2.94999
TCGA-NC-A5HR	298	PTPRT-H	0.219997
TCGA-NC-A5HT	301	PTPRT-H	7.06993
TCGA-NK-A5CR	274	PTPRT-L	0.060002
TCGA-NK-A5CT	288	PTPRT-L	0.00999964
TCGA-NK-A5CX	151	PTPRT-H	0.720014
TCGA-NK-A5D1	107	PTPRT-L	0.0999981
TCGA-NK-A7XE	92	PTPRT-L	0
TCGA-O2-A52N	447	PTPRT-L	0.0299997
TCGA-O2-A52Q	875	PTPRT-L	0
TCGA-O2-A52S	326	PTPRT-H	3.48
TCGA-O2-A52V	218	PTPRT-H	13.5104
TCGA-O2-A52W	107	PTPRT-H	3.87992
TCGA-O2-A5IB	221	PTPRT-H	13.87
TCGA-XC-AA0X	161	PTPRT-H	1.21

[truncated: 1 more sheets: Table S10]
